# Supplementary material for: The garden asparagus (Asparagus officinalis L.) mitochondrial genome revealed rich sequence variation throughout whole sequencing data
Source: Front Plant Sci. 2023 Mar 27;14:1140043. doi: 10.3389/fpls.2023.1140043 (PMC10084930; doi:10.3389/fpls.2023.1140043)
Supplement: Supplementary Sheet 1 — SSR type and number distribution in mitochondrial genome of garden asparagus. [file DataSheet_1.xlsx]

## Sheet: Table 1 (31)
No.	Type	SSR	Start	End	Location
1	Mono	(C)9	258	266	_
2	Mono	(A)9	641	649	_
3	Mono	(T)8	1521	1528	_
4	Mono	(T)8	6977	6984	_
5	Mono	(A)8	7524	7531	_
6	Mono	(T)10	8167	8176	_
7	Tri	(AAG)4	8538	8549	_
8	Mono	(T)11	8706	8716	_
9	Mono	(T)8	9819	9826	_
10	Mono	(A)8	10951	10958	_
11	Mono	(T)8agaaaactatgcttactattcttatatctgttgtttgccctcgcca(T)8	11239	11300	_
12	Mono	(T)8	11952	11959	_
13	Tetra	(TTTC)3	16350	16361	_
14	Mono	(T)9	18799	18807	_
15	Mono	(A)9	22186	22194	_
16	Mono	(T)8	22731	22738	_
17	Mono	(A)10	26383	26392	_
18	Mono	(A)8	28457	28464	_
19	Mono	(A)11	28753	28763	_
20	Mono	(A)8	30043	30050	_
21	Mono	(C)8	31064	31071	_
22	Mono	(T)8	33608	33615	rps3
23	Tetra	(CTTC)3	34412	34423	rps3
24	Tetra	(AATG)3	35031	35042	rps3
25	Mono	(C)8	35881	35888	_
26	Tetra	(GAAT)3	40175	40186	_
27	Mono	(A)8	44739	44746	_
28	Mono	(A)12	46399	46410	_
29	Mono	(T)9	51364	51372	_
30	Mono	(T)8	54796	54803	_
31	Mono	(G)9	55726	55734	_
32	Mono	(A)8	58772	58779	_
33	Mono	(A)9	63879	63887	_
34	Tetra	(TTTC)3	64693	64704	_
35	Tetra	(CTTT)3(T)8*cttttcttttttgacttggtcgccgggcgagcgcatcctgtcctacacaacttctcgttcccttgcaaagaagatagat(A)8	65177	65280	_
36	Mono	(A)11	68538	68548	_
37	Di	(CT)5	69030	69039	_
38	Tetra	(CTTT)3	69434	69445	_
39	Mono	(A)8	70095	70102	_
40	Mono	(G)9	70594	70602	_
41	Mono	(G)8	71283	71290	_
42	Mono	(G)9	73067	73075	_
43	Mono	(A)8	74576	74583	_
44	Tri	(TCT)4	77736	77747	_
45	Mono	(A)8	82965	82972	_
46	Mono	(T)10	84700	84709	_
47	Mono	(G)9	86550	86558	_
48	Mono	(T)8	89932	89939	_
49	Mono	(G)8	91014	91021	_
50	Mono	(C)9	93033	93041	_
51	Mono	(A)9	93416	93424	_
52	Mono	(T)9	100934	100942	_
53	Mono	(T)8	102506	102513	_
54	Mono	(T)9	105020	105028	ccmB
55	Mono	(T)8	106455	106462	rps2
56	Tetra	(GTCA)3	108683	108694	_
57	Mono	(T)8	108873	108880	_
58	Mono	(G)8	111903	111910	_
59	Mono	(A)9	113146	113154	_
60	Penta	(CTATC)3	114970	114984	_
61	Mono	(A)9ctcccgttttctattttgagttttcaatgtatccattctctttctcatctattcattttgc(T)8	115992	116069	_
62	Mono	(T)8	123241	123248	_
63	Di	(AG)6	126188	126199	_
64	Mono	(T)10	126784	126793	_
65	Mono	(T)8	127743	127750	_
66	Mono	(A)8	130065	130072	_
67	Mono	(T)9	130215	130223	_
68	Mono	(T)8	130613	130620	_
69	Mono	(A)8	134931	134938	_
70	Di	(AG)5	136223	136232	_
71	Tetra	(TAGA)3	140370	140381	_
72	Mono	(T)8	141335	141342	_
73	Mono	(A)9	146356	146364	_
74	Mono	(G)9	147203	147211	_
75	Mono	(A)8tggaatcaaaagtgagggcttgagtgaactaactgacgtc(AGTG)3	148166	148225	_
76	Mono	(G)8	152560	152567	_
77	Di	(CT)5	153093	153102	_
78	Mono	(T)10	153526	153535	nad1
79	Mono	(T)9	154223	154231	_
80	Tetra	(TTTC)3	154609	154620	_
81	Mono	(T)8cttttaatgagcttgaaggagtggactctcttcctttctccggcctcttaggagaaaaac(T)11	155085	155163	_
82	Mono	(A)9	155375	155383	_
83	Mono	(A)9	156205	156213	_
84	Mono	(A)10	157672	157681	_
85	Mono	(A)8	160264	160271	_
86	Mono	(T)9	161593	161601	_
87	Mono	(G)8	162380	162387	nad6
88	Mono	(A)9	162902	162910	_
89	Mono	(T)9	163186	163194	_
90	Tri	(CTT)4	164372	164383	_
91	Mono	(A)8	165184	165191	_
92	Mono	(A)8gggacggaataagtgccagaccctcaacaaaagaatggattaaggtgggcttcggatttggaaacattttctctttc(T)9ctcagaaagttcttctttgatctgccgctgttataacaccacaatattcgtccttttggggttaatgctcttaatggtgaatcgatcattcgctatcc(T)8	166619	166818	rps1
93	Tetra	(CATT)3	176853	176864	_
94	Tri	(TTC)4	182484	182495	_
95	Mono	(A)10	187245	187254	_
96	Mono	(T)10caaattc(A)8	188020	188044	_
97	Di	(AG)5gtcgtcagcctacgcggatagatgccccctaaaagtctaaactttaacagccccttttttcaaagagcctattagacaaagcaagg(A)11	188676	188782	_
98	Tetra	(TGTT)3cacacagggcgatcgcgggattcattcttacgatcttcctcagtgcctaataatagcattttcgggcagtatataagcc(T)14atggggtaaataggttttgtgtg(T)8	189147	189282	_
99	Mono	(T)9	193987	193995	_
100	Mono	(T)8	198607	198614	_
101	Mono	(A)8	200291	200298	_
102	Mono	(T)8	201445	201452	_
103	Mono	(A)9	209150	209158	_
104	Mono	(A)8gtggttcatgagacctcgaattcccacgttccagcgtgcattatgccagcaggtcccacccccaattgattgagttacca(AT)5	211740	211837	_
105	Mono	(T)11	214325	214335	_
106	Mono	(T)11	216663	216673	_
107	Mono	(A)8	217271	217278	_
108	Mono	(T)11	217608	217618	_
109	Mono	(A)13	221003	221015	_
110	Mono	(A)9	221572	221580	_
111	Mono	(T)10	221768	221777	_
112	Tri	(TAG)4gaaaaaaaggcaatcaatcggaaaaaatgaatgaaagtagtagtaattatttgaagtttgaaccttatct(TA)6	222302	222395	_
113	Mono	(C)9acgaatggtcctcccttaactacgagaattcctgtggttgcctagttgttgtaagtttgaaaattactagtatttct(A)13	223597	223695	_
114	Mono	(A)11	224439	224449	_
115	Penta	(AAAAG)3	225392	225406	_
116	Mono	(T)8	229837	229844	_
117	Tri	(TCC)4	230748	230759	_
118	Tetra	(AGCA)3	231103	231114	_
119	Di	(AT)6	233267	233278	_
120	Mono	(A)8	234797	234804	_
121	Di	(CT)6	236910	236921	_
122	Mono	(A)9	237140	237148	_
123	Mono	(T)9	237658	237666	_
124	Mono	(C)8	238350	238357	_
125	Tetra	(AGGA)3	239695	239706	_
126	Di	(AG)5	239944	239953	_
127	Mono	(T)10	241421	241430	_
128	Mono	(T)12	242264	242275	_
129	Mono	(A)10	243501	243510	_
130	Di	(TA)5	243755	243764	_
131	Penta	(ACTAT)3	245837	245851	_
132	Tetra	(TACC)3	246141	246152	_
133	Tri	(ATA)5	247507	247521	_
134	Mono	(T)9	248264	248272	_
135	Mono	(T)8	253372	253379	_
136	Mono	(C)9	256417	256425	_
137	Mono	(A)8	257348	257355	_
138	Mono	(A)8	260829	260836	_
139	Mono	(T)8	261475	261482	_
140	Mono	(A)10	261700	261709	_
141	Mono	(T)10	262636	262645	_
142	Tetra	(AAGC)3	263014	263025	_
143	Mono	(T)9	268851	268859	_
144	Mono	(A)8	271652	271659	_
145	Mono	(A)9	276233	276241	_
146	Mono	(T)8	277841	277848	_
147	Tri	(AGA)4	281978	281989	_
148	Mono	(A)10	282271	282280	_
149	Mono	(A)8	283236	283243	_
150	Tetra	(CAGT)3	284162	284173	_
151	Mono	(T)8	284318	284325	_
152	Mono	(A)8	285279	285286	_
153	Mono	(A)8	286217	286224	_
154	Mono	(T)8	286863	286870	_
155	Mono	(A)8	289336	289343	_
156	Tetra	(AGGA)3	289804	289815	_
157	Tetra	(GGTC)3	293250	293261	_
158	Mono	(A)9	297233	297241	_
159	Mono	(A)11	297808	297818	_
160	Mono	(A)10	299011	299020	_
161	Mono	(A)8	299411	299418	_
162	Di	(TC)5	300107	300116	_
163	Mono	(A)10	304993	305002	_
164	Mono	(G)11	306128	306138	_
165	Mono	(T)8	307256	307263	_
166	Mono	(A)8	312219	312226	_
167	Mono	(T)8	312632	312639	_
168	Mono	(A)10	316572	316581	_
169	Mono	(T)8	316767	316774	_
170	Tri	(GAA)4	320418	320429	_
171	Mono	(T)10	320905	320914	_
172	Tetra	(AAGA)3	321231	321242	_
173	Mono	(T)9	322008	322016	_
174	Tri	(AGT)4ttggatgttccaagtaca(AGT)4ttggatgttccaagtaca(AGT)4	332010	332081	_
175	Tri	(CTG)4	337502	337513	_
176	Mono	(T)8	343018	343025	_
177	Di	(GA)7	344734	344747	_
178	Mono	(A)9	354351	354359	_
179	Tri	(AGA)4	356966	356977	_
180	Mono	(A)9	359299	359307	_
181	Mono	(A)8	360372	360379	_
182	Mono	(A)9	360491	360499	_
183	Mono	(A)8	367288	367295	_
184	Mono	(T)10	368213	368222	_
185	Mono	(T)10	369821	369830	_
186	Mono	(T)8	370771	370778	atp6
187	Tetra	(TTCT)3	371689	371700	_
188	Mono	(A)9	372460	372468	_
189	Mono	(T)9	372927	372935	_
190	Mono	(T)10	375282	375291	_
191	Mono	(T)8	377309	377316	_
192	Tetra	(GAAG)3	377531	377542	_
193	Mono	(A)8	377772	377779	_
194	Tetra	(TTTA)3	379291	379302	_
195	Mono	(A)8tcgggattagattcaaaatgaaaaaagagatacataaacatctaaagtaaagggatttctattctattcctatatctatatagttcatctatctcttg(TCTA)3	379496	379613	_
196	Mono	(T)9	379942	379950	_
197	Mono	(G)9	381245	381253	_
198	Mono	(A)9	381885	381893	_
199	Mono	(A)10	384930	384939	_
200	Mono	(A)8	386768	386775	_
201	Mono	(A)9ggattccattgactagcctggttgaaagcaaatgaag(A)11cgcgt(AAAG)3gcaagtgctagatcgattac(A)8	387061	387162	_
202	Mono	(T)9	387857	387865	_
203	Tetra	(GGAT)3	389104	389115	_
204	Mono	(A)8	390726	390733	_
205	Mono	(T)9	392599	392607	_
206	Mono	(T)8	393676	393683	_
207	Mono	(A)9	395937	395945	_
208	Mono	(T)10	397380	397389	_
209	Di	(AG)5	401747	401756	_
210	Di	(AG)6	402114	402125	_
211	Mono	(A)8	404276	404283	_
212	Mono	(T)8	405030	405037	_
213	Mono	(T)8	408203	408210	_
214	Mono	(T)8	411637	411644	_
215	Mono	(A)8	413304	413311	_
216	Mono	(A)9	416516	416524	_
217	Mono	(T)9	416872	416880	_
218	Mono	(T)9	417924	417932	_
219	Di	(TC)5gaggctcaggaagaggagctgagataaagctgtaaacaaatagtc(A)9	421518	421581	_
220	Mono	(T)10	426059	426068	_
221	Mono	(A)8	432847	432854	_
222	Mono	(C)13	433657	433669	_
223	Tri	(TAG)4	434713	434724	_
224	Mono	(T)11	435022	435032	_
225	Di	(AG)5	438117	438126	_
226	Di	(TA)6	439581	439592	_
227	Di	(CT)5	439728	439737	_
228	Di	(TA)6agcaatgtctcttcttctacccttaggaaaggcaagaggtcatcctttgaattaaggtctttttgcgtttcaagccgga(T)9	441570	441669	_
229	Mono	(A)11	444009	444019	_
230	Tetra	(TAAT)3	449845	449856	_
231	Di	(TC)5	452026	452035	_
232	Tri	(GTT)4	453710	453721	_
233	Di	(TC)5	456223	456232	_
234	Tri	(ACC)4	456677	456688	_
235	Tri	(TGT)4	457910	457921	_
236	Mono	(T)11	458536	458546	_
237	Mono	(A)12ggggccttttccgggcctatttaagggctgctcg(C)9	458798	458852	_
238	Mono	(A)10	459120	459129	_
239	Mono	(A)8	459815	459822	_
240	Mono	(A)11gcaaggactgctacgggaggtcgaaccaaggacctatggaagtcggggctcgtccccggtcaatattagatcaaacaataggggaccgtagcactgacc(T)10	461859	461978	_
241	Mono	(C)8	465979	465986	_
242	Tri	(TCT)4tttctctttcttgatgttgcatag(T)8	468454	468497	_
243	Mono	(A)8	470531	470538	_
244	Di	(AG)5	470844	470853	_
245	Mono	(T)10agttttgactttgtttaccggctttctt(TC)5	473659	473706	_
246	Tri	(AGT)4	476300	476311	_
247	Mono	(T)8	476927	476934	_
248	Mono	(A)8	477990	477997	cox3
249	Mono	(A)8	479807	479814	_
250	Mono	(T)8	481856	481863	_
251	Mono	(G)8	483367	483374	matR
252	Mono	(G)9	485836	485844	_
253	Mono	(T)8	489218	489225	_
254	Mono	(G)8	490300	490307	_
