# Supplementary material for: The garden asparagus (Asparagus officinalis L.) mitochondrial genome revealed rich sequence variation throughout whole sequencing data
Source: Front Plant Sci. 2023 Mar 27;14:1140043. doi: 10.3389/fpls.2023.1140043 (PMC10084930; doi:10.3389/fpls.2023.1140043)
Supplement: Supplementary Sheet 2 — Non-tandem repeat type and number distribution in mitochondrial genome of garden asparagus. [file DataSheet_2.xlsx]

## Sheet: Table 2 (32)
ID	Length	Type	Seq_A_id	Repeat_A_start	Repeat_A_end	Seq_B_id	Repeat_B_start	Repeat_B_end	Hamming_Distance	E-value	Repeat_A_seq	Repeat_B_seq
R1	12348	P	LS	51692	64039	LS	248112	260459	0	0	TGGGACTTCCTTATAAGCCTTATCCTTATATGGTACTCGTACTTGTCAACTAACAATGCCAAATCATCAGTCTTTTTCCGAGCTCTTTCTTAACTTATACATAATATTACTTTATTGAAGTCAAGTTCAAGTTTTACAACAAAAGACAGTTATATGAGCGTGCAAGGTGATCGATTTCGGCTGGTCGCTATTAGGGAAATTGGGTTGATGAGAAATCACAGTTATATGAATGAGAAAAATCGTTCAAATGCCCAATGTCCAGTTGTTCTGAAATCTATTCTTTCAAGTGCGGAGTAGGCTACTTCACTTAAATGATTGACTAATTTGATTACCGCATTATAGGTAGGGACGGTAACAGCAGTTTTGTCTTAATAAACCTGGCCGTTGCTTTCGAATTTC…	ATCCTAGGTGGTTCTCCCGTAGCGTCTCTGCCGGCTACTTTCTAAGGTTCAGGTTTGTCTGCCTATCCTAGGTGACCATCTTCGTCTACTACAACTAGGGGTGTGTGCCATAGAGTGTGGTACAGGTGTCACCAGTCCCACAAAGGGACAGATTTTTTTTTGATCTCGTCAACTCGGAACTCATAGCTGCTAGCAACTCCTAGCTACAACTAGAACTCCTTAGCTACTAAAACAAGAACTCTTTCACTCGGGCTACTTTTCTTATCGGGCAAGTTGCCACCCGTTTGTTCAATACCCGAACTCTAGTAAGTAGCTTAATCTGTCGAGAAGAACCATCCCTACCGGATCGGGCATGTAACCAGTCTTCTCCGCTTGAGAGGGAAAGACGGCTGCTCTGTG…
R2	5875	F	LS	84959	90833	LS	484245	490119	0	0	GGGAGCTAGGAAAGTCGATTTGTGAAAGTGAAGTAGTTCGGGTTAGGCTCCTAAACTTTGGAAATCAAACTCCTTTCCGTACGGATCACGAAGAAAGTCTTTTTCTCCGTGCTCGTCAGGTAGCAAGCGGATCAGATACGAGCATGAAAGAAAAGGGAAAGCGTTTTTGCTTGTAGAGGGCGTAGCGAGCGCCTTTCCTAAAGAGGTAAGGTCGCAGAGAAAAGTCATCCGCTTGGGCGGCGGTGGCAAGTAGCTTGGAAGGTGGAATCACTGCTCGGCAGAGAGGAGTTGAAGAGGTAACAGCTGTCTTAGAGGCCTAGACGGACCCCCGTAAAGGAAATCGAATCAACAGATCTTGAATCAGACACTTGTTGGTCTTCACATTCGGGTGTTGAGGCA…	GGGAGCTAGGAAAGTCGATTTGTGAAAGTGAAGTAGTTCGGGTTAGGCTCCTAAACTTTGGAAATCAAACTCCTTTCCGTACGGATCACGAAGAAAGTCTTTTTCTCCGTGCTCGTCAGGTAGCAAGCGGATCAGATACGAGCATGAAAGAAAAGGGAAAGCGTTTTTGCTTGTAGAGGGCGTAGCGAGCGCCTTTCCTAAAGAGGTAAGGTCGCAGAGAAAAGTCATCCGCTTGGGCGGCGGTGGCAAGTAGCTTGGAAGGTGGAATCACTGCTCGGCAGAGAGGAGTTGAAGAGGTAACAGCTGTCTTAGAGGCCTAGACGGACCCCCGTAAAGGAAATCGAATCAACAGATCTTGAATCAGACACTTGTTGGTCTTCACATTCGGGTGTTGAGGCA…
R3	676	F	LS	1	676	LS	92776	93451	0	0	ATGAGCCTTCGGGTTCTGTGTCTGAACCCAATTTTCAAAATTTTGCTCTACTGGCTTTTTTTCAATTTGCTCCGTATTGGAGTGCATGTCCATGTAAGTGAGTTGGATGGGGTGGTGTCTTATTGCATGGATGGTGTAGGTGTGGGCCCCCACGAGGGGGTGGAGCTGCCGGTGAGCAGTGGGCGCTCGGGCTCTTCTTCTGCTTGGACTTCCGTCTTAGCCGAACTCGAGGTGAGCGAAGAAGTAGACCAACCCAGCCCCCCCCCGCACGTCCCCGTCACGGACAGAGCGGGGATAACGGACGAGGAGCGGCGCCGCTGGACAGAACTGCAGGCTTCGCCCACTTATAGAAGTGTCGAAAGAAACCGCGTAACCTGCGAGCATAAAGTCCAACTTATC…	ATGAGCCTTCGGGTTCTGTGTCTGAACCCAATTTTCAAAATTTTGCTCTACTGGCTTTTTTTCAATTTGCTCCGTATTGGAGTGCATGTCCATGTAAGTGAGTTGGATGGGGTGGTGTCTTATTGCATGGATGGTGTAGGTGTGGGCCCCCACGAGGGGGTGGAGCTGCCGGTGAGCAGTGGGCGCTCGGGCTCTTCTTCTGCTTGGACTTCCGTCTTAGCCGAACTCGAGGTGAGCGAAGAAGTAGACCAACCCAGCCCCCCCCCGCACGTCCCCGTCACGGACAGAGCGGGGATAACGGACGAGGAGCGGCGCCGCTGGACAGAACTGCAGGCTTCGCCCACTTATAGAAGTGTCGAAAGAAACCGCGTAACCTGCGAGCATAAAGTCCAACTTATC…
R4	569	P	LS	224523	225091	LS	430785	431353	-2	0	CAAACCAATTACCAAATCCACCTATCATCGCCGGCATAACCATAAAAAAGATCATTAAAAAAGCGTGAGCTGTTATTAACACATTATAAAGTTGATGATTCCCACCAAGAATTTGATCGCCGGGTCGGGCTAATTCCATACGAATCAGTACGGAGAAGCATGTGCCCATCACTCCAGCAATGGCACCGAAGATGAAATATAGAGTACCGATATCCTTGTGGTTAGTAGAGAACAGCCATCGAACCAGATTTGTCATGATAAGAGCTTTGATTTTGACTTGAATTCCTTAACAACGATGCTTAGTGCGCGACCGCTGTTGTTTGTTTTAGGTGGGAAAAGAGATTTTCTCACCGAGAAGGCTTGGTTTGACTTGGGCTTTACCCGAAGAAATGTATGGAA…	ACTAATTGCGTAGGTAGAGATAGAAAGACGCTGGCCGGATAAGAAGATCGATGTCTGTCATAAGTTTGGGGTGCGCCCGTCCCTATCAATCATCTAGCTTTTTCTTGTTCGCAGCGCGGAAAGAGCGAGGTAGTTTTCCGGGCAAGGGCGGGCCTAATGAAAAAGTCCAATTCCATACATTTCTTCGGGTAAAGCCCAAGTCAAACCAAGCCTTCTCGGTGAGAAAATCTCTTTTCCCACCTAAAACAAACAACAGCGGTCGCGCACTAAGCATCGTTGTTAAGGAATTCAAGTCAAAATCAAAGCTCTTATCATGACAAATCTGGTTCGATGGCTGTTCTCTACTAACCACAAGGATATCGGTACTCTATATTTCATCTTCAGTGCCATTGCTGGAGT…
R5	567	F	LS	92209	92775	LS	491496	492062	-2	0	CCCGGGCCCTGTACACACCGCCCGTCACACCCTGGAAGTGGGTTTCGCCCGAAGCATCGGACCAATGATCACCCATGACTTCTGTGTACCACTAGTGCCACAAAGGCTTTTGGTGGTCTTATTGGCGCATACCACGGTGGGGTCTGCGACTGGGGTGAAGTCGTAACAAGGTAGCCGTAGGGGAACCTGTGGCTGGATTGAATCCTGAGCGATGGAAATGCCCTCGCCTACTTGACTAAACTAAGGACCTGCAAGCAAGGCAACGGATGCTTATGTTGAAAGTCGACTTTTCCATTTTCCTTCTTGTTCATCAATCTCCAATCAAGACAAACCGGGCACTACGGTGAGACGTGAAAACACCCGATCCCATTCCGACCTCGATATGTGGAATCGTCTCAC…	CCCGGGCCTTGTACACACCGCCCGTCACACCCTGGAAGTGGGTTTCGCCCGAAGCATCGGACCAATGATCACCCATGACTTCTGTGTACCACTAGTGCCACAAAGGCTTTTGGTGGTCTTATTGGCGCATACCACGGTGGGGTCTGCGACTGGAGTGAAGTCGTAACAAGGTAGCCGTAGGGGAACCTGTGGCTGGATTGAATCCTGAGCGATGGAAATGCCCTCGCCTACTTGACTAAACTAAGGACCTGCAAGCAAGGCAACGGATGCTTATGTTGAAAGTCGACTTTTCCATTTTCCTTCTTGTTCATCAATCTCCAATCAAGACAAACCGGGCACTACGGTGAGACGTGAAAACACCCGATCCCATTCCGACCTCGATATGTGGAATCGTCTCAC…
R6	564	F	LS	91449	92012	LS	490735	491298	-1	0	AACCTTACCAGCCCTTGACATATGAACAACAAAACCTGTCCTTAACGGGATGGTACTGACTTTCATACAGGTGCTGCATGGCTGTCGTCAGCTCGTGTCGTGAGATGTTTGGTCAAGTCCTATAACGAGCGAAACCCTCGTTTTGTGTTGCTGAGACATGCGCCTAAGGAGAAATGGCAACCGAAGTGAGCCGGGGAGCCGAGTGACGTGCCAGCGCTACTACTTGACTTGAGTGCCAGCACGTAGCTGTGCTTTCAGCAAGAATTTCACCATTGGGAGCCGGCGCCTTTCGAAGCACTTTCACGTGTGAACCGAAGTCGTGTTGCGTCACTCGTTCCCCACGGAGACCTACCTATAGTGACGTCAAAGTACCAGTGACCATGACGGTTTGGTTAGGCT…	AACCTTACCAGCCCTTGACATATGAACAACAAAACCTGTCCTTAACGGGATGGTACTGACTTTCATACAGGTGGTGCATGGCTGTCGTCAGCTCGTGTCGTGAGATGTTTGGTCAAGTCCTATAACGAGCGAAACCCTCGTTTTGTGTTGCTGAGACATGCGCCTAAGGAGAAATGGCAACCGAAGTGAGCCGGGGAGCCGAGTGACGTGCCAGCGCTACTACTTGACTTGAGTGCCAGCACGTAGCTGTGCTTTCAGCAAGAATTTCACCATTGGGAGCCGGCGCCTTTCGAAGCACTTTCACGTGTGAACCGAAGTCGTGTTGCGTCACTCGTTCCCCACGGAGACCTACCTATAGTGACGTCAAAGTACCAGTGACCATGACGGTTTGGTTAGGCT…
R7	558	F	LS	92218	92775	LS	491505	492062	-1	0	TGTACACACCGCCCGTCACACCCTGGAAGTGGGTTTCGCCCGAAGCATCGGACCAATGATCACCCATGACTTCTGTGTACCACTAGTGCCACAAAGGCTTTTGGTGGTCTTATTGGCGCATACCACGGTGGGGTCTGCGACTGGGGTGAAGTCGTAACAAGGTAGCCGTAGGGGAACCTGTGGCTGGATTGAATCCTGAGCGATGGAAATGCCCTCGCCTACTTGACTAAACTAAGGACCTGCAAGCAAGGCAACGGATGCTTATGTTGAAAGTCGACTTTTCCATTTTCCTTCTTGTTCATCAATCTCCAATCAAGACAAACCGGGCACTACGGTGAGACGTGAAAACACCCGATCCCATTCCGACCTCGATATGTGGAATCGTCTCACGCCATATGT…	TGTACACACCGCCCGTCACACCCTGGAAGTGGGTTTCGCCCGAAGCATCGGACCAATGATCACCCATGACTTCTGTGTACCACTAGTGCCACAAAGGCTTTTGGTGGTCTTATTGGCGCATACCACGGTGGGGTCTGCGACTGGAGTGAAGTCGTAACAAGGTAGCCGTAGGGGAACCTGTGGCTGGATTGAATCCTGAGCGATGGAAATGCCCTCGCCTACTTGACTAAACTAAGGACCTGCAAGCAAGGCAACGGATGCTTATGTTGAAAGTCGACTTTTCCATTTTCCTTCTTGTTCATCAATCTCCAATCAAGACAAACCGGGCACTACGGTGAGACGTGAAAACACCCGATCCCATTCCGACCTCGATATGTGGAATCGTCTCACGCCATATGT…
R8	554	P	LS	224538	225091	LS	430785	431338	-1	0	ATCCACCTATCATCGCCGGCATAACCATAAAAAAGATCATTAAAAAAGCGTGAGCTGTTATTAACACATTATAAAGTTGATGATTCCCACCAAGAATTTGATCGCCGGGTCGGGCTAATTCCATACGAATCAGTACGGAGAAGCATGTGCCCATCACTCCAGCAATGGCACCGAAGATGAAATATAGAGTACCGATATCCTTGTGGTTAGTAGAGAACAGCCATCGAACCAGATTTGTCATGATAAGAGCTTTGATTTTGACTTGAATTCCTTAACAACGATGCTTAGTGCGCGACCGCTGTTGTTTGTTTTAGGTGGGAAAAGAGATTTTCTCACCGAGAAGGCTTGGTTTGACTTGGGCTTTACCCGAAGAAATGTATGGAATTGGACTTTTTCATT…	ACTAATTGCGTAGGTAGAGATAGAAAGACGCTGGCCGGATAAGAAGATCGATGTCTGTCATAAGTTTGGGGTGCGCCCGTCCCTATCAATCATCTAGCTTTTTCTTGTTCGCAGCGCGGAAAGAGCGAGGTAGTTTTCCGGGCAAGGGCGGGCCTAATGAAAAAGTCCAATTCCATACATTTCTTCGGGTAAAGCCCAAGTCAAACCAAGCCTTCTCGGTGAGAAAATCTCTTTTCCCACCTAAAACAAACAACAGCGGTCGCGCACTAAGCATCGTTGTTAAGGAATTCAAGTCAAAATCAAAGCTCTTATCATGACAAATCTGGTTCGATGGCTGTTCTCTACTAACCACAAGGATATCGGTACTCTATATTTCATCTTCAGTGCCATTGCTGGAGT…
R9	506	F	LS	90870	91375	LS	490156	490661	-2	7.14e-288	CAATGGGCGAAAGCCCGATCCAGCAATATCGCGTGAGTGAAGAAGGGCAATGCCGCTTGTAAAGCTCTTTCGTCGAGTGCGCGATCATGACAGGACTCGAGGAAGAAGCCCCGGCTAACTCCGTGCCAGCAGCCGCGGTAAGACGGGGGGGGCAAGTGTTCTTCGGAATGACTGGGCGTAAAGGGCACGTAGGCGGTGAATCGGGTTGAAAGTGAAAGTCGCCAAAAACTGGCGGAATGCTCTCGAAACCAATTCACTTGAGTGAGACAGAGGAGAGTGGAATTTCGTGTGTAGGGGTGAAATCCGTAGATCTACGAAGGAACGCCAAAAGCGAAGGCAGCTCTCTGGGTCCCTACCGACGCTGGGGTGCGAAAGCATGGGGAGCGAACAGGATTAGAT…	CAATGGGCGAAAGCCCGATCCAGCAATATCGCGTGAGTGAAGAAGGGCAATGCCGCTTGTAAAGCTCTTTCGTCGAGTGCGCGATCATGACAGGACTCGAGGAAGAAGCCCCGGCTAACTCTGTGCCAGCAGCCGCGGTAAGACGGGGGGGGCAAGTGTTCTTCGGAATGACTGGGCGTAAAGGGCACGTAGGCGGTGAATCGGGTTGAAAGTGAAAGTCGCCAAAAACTGGCGGAATGCTCTCGAAACCAATTCACTTGAGTGAGACAGAGGAGAGTGGAATTTCGTGTGTAGGGGTGAAATCCGTAGATCTACGAAGGAACGCCAAAAGCGAAGGCAGCTCTCTGGGTCCCTACCGACGCTGGGGTGCGAAAGCATGGGGAGCGAACAGGATTAGAT…
R10	506	F	LS	91523	92028	LS	490809	491314	-1	0	TGCATGGCTGTCGTCAGCTCGTGTCGTGAGATGTTTGGTCAAGTCCTATAACGAGCGAAACCCTCGTTTTGTGTTGCTGAGACATGCGCCTAAGGAGAAATGGCAACCGAAGTGAGCCGGGGAGCCGAGTGACGTGCCAGCGCTACTACTTGACTTGAGTGCCAGCACGTAGCTGTGCTTTCAGCAAGAATTTCACCATTGGGAGCCGGCGCCTTTCGAAGCACTTTCACGTGTGAACCGAAGTCGTGTTGCGTCACTCGTTCCCCACGGAGACCTACCTATAGTGACGTCAAAGTACCAGTGACCATGACGGTTTGGTTAGGCTTGGTTACGACGACGTCGAGTTGGCGGCGGAGGAAGACTCGGCATTCAGGCGAGCCGCCCGGTGGTGTGGTACGT…	TGCATGGCTGTCGTCAGCTCGTGTCGTGAGATGTTTGGTCAAGTCCTATAACGAGCGAAACCCTCGTTTTGTGTTGCTGAGACATGCGCCTAAGGAGAAATGGCAACCGAAGTGAGCCGGGGAGCCGAGTGACGTGCCAGCGCTACTACTTGACTTGAGTGCCAGCACGTAGCTGTGCTTTCAGCAAGAATTTCACCATTGGGAGCCGGCGCCTTTCGAAGCACTTTCACGTGTGAACCGAAGTCGTGTTGCGTCACTCGTTCCCCACGGAGACCTACCTATAGTGACGTCAAAGTACCAGTGACCATGACGGTTTGGTTAGGCTTGGTTACGACGACGTCGAGTTGGCGGCGGAGGAAGACTCGGCATTCAGGCGAGCCGCCCGGTGGTGTGGTACGT…
R11	413	F	LS	92363	92775	LS	491650	492062	0	6.09e-238	GTGAAGTCGTAACAAGGTAGCCGTAGGGGAACCTGTGGCTGGATTGAATCCTGAGCGATGGAAATGCCCTCGCCTACTTGACTAAACTAAGGACCTGCAAGCAAGGCAACGGATGCTTATGTTGAAAGTCGACTTTTCCATTTTCCTTCTTGTTCATCAATCTCCAATCAAGACAAACCGGGCACTACGGTGAGACGTGAAAACACCCGATCCCATTCCGACCTCGATATGTGGAATCGTCTCACGCCATATGTACTGAAATTGTTCGGGAGACATGGTCAAAGCCCGGTGAAGAAATGACATTCATTTCATTACAAAAGATGAGACTTGACCACCGTGGAGCGGCTTTTTGCGTTAATCTTACCTTCTTTCCCATGAATTTTTGAGAATCGTTCCTTT…	GTGAAGTCGTAACAAGGTAGCCGTAGGGGAACCTGTGGCTGGATTGAATCCTGAGCGATGGAAATGCCCTCGCCTACTTGACTAAACTAAGGACCTGCAAGCAAGGCAACGGATGCTTATGTTGAAAGTCGACTTTTCCATTTTCCTTCTTGTTCATCAATCTCCAATCAAGACAAACCGGGCACTACGGTGAGACGTGAAAACACCCGATCCCATTCCGACCTCGATATGTGGAATCGTCTCACGCCATATGTACTGAAATTGTTCGGGAGACATGGTCAAAGCCCGGTGAAGAAATGACATTCATTTCATTACAAAAGATGAGACTTGACCACCGTGGAGCGGCTTTTTGCGTTAATCTTACCTTCTTTCCCATGAATTTTTGAGAATCGTTCCTTT…
R12	412	F	LS	90992	91403	LS	490278	490689	-3	7.61e-229	GTGCCAGCAGCCGCGGTAAGACGGGGGGGGCAAGTGTTCTTCGGAATGACTGGGCGTAAAGGGCACGTAGGCGGTGAATCGGGTTGAAAGTGAAAGTCGCCAAAAACTGGCGGAATGCTCTCGAAACCAATTCACTTGAGTGAGACAGAGGAGAGTGGAATTTCGTGTGTAGGGGTGAAATCCGTAGATCTACGAAGGAACGCCAAAAGCGAAGGCAGCTCTCTGGGTCCCTACCGACGCTGGGGTGCGAAAGCATGGGGAGCGAACAGGATTAGATACCCTGGTAGTCCATGCCGTAAACGATGAGTGTTCGCCCTTGGTCTACGCGGATCAGGGGCCCAGCTAACGCGTGAAACACTCCGCCTGGGGAGTACGGTCGCAAGACCGAAACTCAAAGGA…	GTGCCAGCAGCCGCGGTAAGACGGGGGGGGCAAGTGTTCTTCGGAATGACTGGGCGTAAAGGGCACGTAGGCGGTGAATCGGGTTGAAAGTGAAAGTCGCCAAAAACTGGCGGAATGCTCTCGAAACCAATTCACTTGAGTGAGACAGAGGAGAGTGGAATTTCGTGTGTAGGGGTGAAATCCGTAGATCTACGAAGGAACGCCAAAAGCGAAGGCAGCTCTCTGGGTCCCTACCGACGCTGGGGTGCGAAAGCATGGGGAGCGAACAGGATTAGATACCCTGGTAGTCCATGCCGTAAACGATGAGTGTTCGCCCTTGGTCTACGCGGATCAGGGGCCCAGCTAACGCGTGAAACACTCCGCCTGGGGAGTACGTTCGCAAGAATGAAACTCAAAGGA…
R13	382	P	LS	224710	225091	LS	430785	431166	0	2.81e-219	GAAGATGAAATATAGAGTACCGATATCCTTGTGGTTAGTAGAGAACAGCCATCGAACCAGATTTGTCATGATAAGAGCTTTGATTTTGACTTGAATTCCTTAACAACGATGCTTAGTGCGCGACCGCTGTTGTTTGTTTTAGGTGGGAAAAGAGATTTTCTCACCGAGAAGGCTTGGTTTGACTTGGGCTTTACCCGAAGAAATGTATGGAATTGGACTTTTTCATTAGGCCCGCCCTTGCCCGGAAAACTACCTCGCTCTTTCCGCGCTGCGAACAAGAAAAAGCTAGATGATTGATAGGGACGGGCGCACCCCAAACTTATGACAGACATCGATCTTCTTATCCGGCCAGCGTCTTTCTATCTCTACCTACGCAATTAGT	ACTAATTGCGTAGGTAGAGATAGAAAGACGCTGGCCGGATAAGAAGATCGATGTCTGTCATAAGTTTGGGGTGCGCCCGTCCCTATCAATCATCTAGCTTTTTCTTGTTCGCAGCGCGGAAAGAGCGAGGTAGTTTTCCGGGCAAGGGCGGGCCTAATGAAAAAGTCCAATTCCATACATTTCTTCGGGTAAAGCCCAAGTCAAACCAAGCCTTCTCGGTGAGAAAATCTCTTTTCCCACCTAAAACAAACAACAGCGGTCGCGCACTAAGCATCGTTGTTAAGGAATTCAAGTCAAAATCAAAGCTCTTATCATGACAAATCTGGTTCGATGGCTGTTCTCTACTAACCACAAGGATATCGGTACTCTATATTTCATCTTC
R14	276	F	LS	24811	25086	LS	73630	73905	0	1.85e-155	AAAAAGCAATCATTGAGAAGATCGAAGAAAATGAAACGCACGTGGTGGTCATTATAGCGGTTCCTTCTGATCCTAGAAAACGTCCGAAAAAACCGGCTACGGAACTACCGAGCAGAGGCAAAAAGACAATAAGTAGATACATAAGATCGAGTGTATTCATCAAACCAAAAAAGCAGACAATGAAAGAGCGGCCTGTCATTGAGAAAGGAGCGACAAGGCTAATGACTCTAAGAGGCGATCGAAGTGAGGACGAAGAATCCATGTGTTAAGCATATA	AAAAAGCAATCATTGAGAAGATCGAAGAAAATGAAACGCACGTGGTGGTCATTATAGCGGTTCCTTCTGATCCTAGAAAACGTCCGAAAAAACCGGCTACGGAACTACCGAGCAGAGGCAAAAAGACAATAAGTAGATACATAAGATCGAGTGTATTCATCAAACCAAAAAAGCAGACAATGAAAGAGCGGCCTGTCATTGAGAAAGGAGCGACAAGGCTAATGACTCTAAGAGGCGATCGAAGTGAGGACGAAGAATCCATGTGTTAAGCATATA
R15	255	P	LS	223967	224221	LS	304413	304667	-2	2.37e-137	GGGTCGCTCATTAGCAGCTGAAAGAGCAGATCTTGGATCTGACTTTTTAGCTCTAAAATGGTTATTTCGAATACCTCTCGCGTGAGAGTTGCGGTGTAATGGCTGGCCGAAAAGGCATTATCCAAGTGATCCCTCACAAGGCCTTCGTATTCGCCGGGATTGAGTTGAGGCGGAATCCTGTGAGATAGGTCTGCCTCAAGCTGTTGTATTCGCGAATAGAGCGCTGCTTCCGTGCCAGTGTTCTGTGCGCGCACA	TGTGCGCGCACAGAACACTGGCACGGAAGCAGCGCTCTATTCGCGAATACAACAGCTTGAGGCAGACCTATCTCACAGGATTCCGCCTCAACTCAATCCTGGCGAATACGAAGGCCTTGTGAGGGATCACTTGGATAATGCCTTTTCGGCCAGCCATTACACCGCAACTCTCGCGCGAGAGGTATTCGAAATAACCATTTTAGAGCTAAAAAGTCAGATCCAAGATCTGCTCTTTCAGCTGCTAATGAGCGACCC
R16	232	P	LS	223712	223943	LS	304691	304922	-3	3.17e-121	TCTTATGGAAGATTGCCATCTCGGCGAAATTGGCTGTCGGTTACGAAGTCGACAAAGAGGGAATACACGTGGGAATGCATTCCGTTGTTCGACAGCGCGTTTCGAAAGTAGTTGAGGCGAGCTTCGAGAGGAGACCCTTGAAAGGGAAACCGAAGGCTGAGGTCATTGACGTCCTGGACGTGATGCTCGATGAACTCATAAGCCTCCTCTCTTATGTTGGTTGAAGGCGAAA	TTTCGCCTTCAACCAACATAAGAGAGGAGGCTTATGAGTTCATCGAGCATCAACTCCAGGACGTCAATGACCTCAGCCTTCGGTTTCCCTTTCAAGGGTCTCCTCTCGAAGCTCGCCTCAACTACTTTCGAAACGCGCTGTCGAACAACGGAATGCATTCCCACGTGTATTCCCTCTTTATCGACTTCGTAACCGACAGCCAATTTCGCCGAGATGGCAATCTTCCATAAGA
R17	201	P	LS	35998	36198	LS	464221	464421	0	2.64e-110	AGCAGCAAGCGTAGGCTGAAAAGGCAATACTCTCACGTTGGGGTGGGGCGCGCCAAAGCAACCCGGGATCCCCGGAGGGGTCAGTACTCAATCAAGTACTATCTTCTTTCCACTAACGTCGAACTGGCTGGCTGCGTTTTGTAGCGCGCGTACTCTGATCCTCTTCTACGAATCTACAACTCTCTTTACTGAGCGAGACTC	GAGTCTCGCTCAGTAAAGAGAGTTGTAGATTCGTAGAAGAGGATCAGAGTACGCGCGCTACAAAACGCAGCCAGCCAGTTCGACGTTAGTGGAAAGAAGATAGTACTTGATTGAGTACTGACCCCTCCGGGGATCCCGGGTTGCTTTGGCGCGCCCCACCCCAACGTGAGAGTATTGCCTTTTCAGCCTACGCTTGCTGCT
R18	183	P	LS	223765	223947	LS	304687	304869	-3	4.92e-92	AAAGAGGGAATACACGTGGGAATGCATTCCGTTGTTCGACAGCGCGTTTCGAAAGTAGTTGAGGCGAGCTTCGAGAGGAGACCCTTGAAAGGGAAACCGAAGGCTGAGGTCATTGACGTCCTGGACGTGATGCTCGATGAACTCATAAGCCTCCTCTCTTATGTTGGTTGAAGGCGAAAGTTC	GAATTTTCGCCTTCAACCAACATAAGAGAGGAGGCTTATGAGTTCATCGAGCATCAACTCCAGGACGTCAATGACCTCAGCCTTCGGTTTCCCTTTCAAGGGTCTCCTCTCGAAGCTCGCCTCAACTACTTTCGAAACGCGCTGTCGAACAACGGAATGCATTCCCACGTGTATTCCCTCTTT
R19	172	P	LS	224050	224221	LS	304413	304584	-1	3.92e-90	GAGAGTTGCGGTGTAATGGCTGGCCGAAAAGGCATTATCCAAGTGATCCCTCACAAGGCCTTCGTATTCGCCGGGATTGAGTTGAGGCGGAATCCTGTGAGATAGGTCTGCCTCAAGCTGTTGTATTCGCGAATAGAGCGCTGCTTCCGTGCCAGTGTTCTGTGCGCGCACA	TGTGCGCGCACAGAACACTGGCACGGAAGCAGCGCTCTATTCGCGAATACAACAGCTTGAGGCAGACCTATCTCACAGGATTCCGCCTCAACTCAATCCTGGCGAATACGAAGGCCTTGTGAGGGATCACTTGGATAATGCCTTTTCGGCCAGCCATTACACCGCAACTCTC
R20	171	P	LS	222960	223130	LS	303898	304068	-1	1.56e-89	CGAGTTTTGAGTAGGCGGAACCATTCCGTTTTGGTTCTTCTCCACATTCTGACCGGCAGGAATTTGCCTATGATTTTCCCAACTGATATGTCGATATAGAAAGATCTCCTTATTTCTTCACCGCGGGTTCTCGCCTCATTTTCTTGAAAAGATATTAGATCACCGTGGGAA	TTCCCACGGTGATCTAATATCTTTTCAAGAAAATGAGGCGAGAACCCGCGGTGAAGAAATAAGGAGATCTTTCTATATCGGCATATCAGTTGGGAAAATCATAGGCAAATTCCTGCCGGTCAGAATGTGGAGAAGAACCAAAACGGAATGGTTCCGCCTACTCAAAACTCG
R21	166	P	LS	212632	212797	LS	369658	369823	-1	1.55e-86	AAAGATGGTCCGAATAATCTCTATAGTAGTTCCATGAACAATCCTTTGCGGGATTGGATTAGTTTGCTCGTGGAAATGCCATAAAGCGCGAACCAAGATCCGTGATACGAAAACCAAAATCAGAATGAGGAAGAAAAAGATATCGTGATGTAAGTCAATGATTCCT	AGGAATCATTGACTTACATCACGATATCTTTTTCTTCCTCATTCTGATTTTGGTTTTCGTATCACGGATCTTGGTTCGCGCTTTATGGCATTTCCACGAGCAAACTAATCCAATCCCGCAAAGGATTGTTCATGGAACTACTATAGAGATTATTCGGACCACCTTT
R22	147	P	LS	101474	101620	LS	355255	355401	0	8.56e-78	TTAGCTATTGAATCAGCTCTTAAGGTGGTCCTTATGCTTAACACATGCAAATCTAACGAAGTGCTCTTGGACGACTGGTTCGCTTGCTGGTTCTAGTCCAGTTATGGAAGGAAAGAGGGGAGTTGGCTGATAAAGATGGACAGTAAG	CTTACTGTCCATCTTTATCAGCCAACTCCCCTCTTTCCTTCCATAACTGGACTAGAACCAGCAAGCGAACCAGTCGTCCAAGAGCACTTCGTTAGATTTGCATGTGTTAAGCATAAGGACCACCTTAAGAGCTGATTCAATAGCTAA
R23	146	F	LS	92036	92181	LS	491322	491467	-3	4.7e-70	CCCTTATGGGCTGGGCCACACACGTGCTACAATGGCAATGACAATGGGAAGCAAGGCTGTAAGGCGGAGCGAATCCGGAAAGATTGCCTCAGTTCGGATTGTTCTCTGCAACTCGGGAACATGAAGTTGGAATCGCTAGTAATCGC	CCCTTATGCCCTGGGCGACACACGTGCTACAATGGCAATGACAATGGGAAGCAAGGCTGTAAGGCGGAGCGAATCCGGAAAGATTGCCTCAGTTCGGATTGTTCTCTGCAACTCGGGAACATGAAGTTGGAATCGCTAGTAATCGC
R24	144	F	LS	92046	92189	LS	491332	491475	-3	7.21e-69	CTGGGCCACACACGTGCTACAATGGCAATGACAATGGGAAGCAAGGCTGTAAGGCGGAGCGAATCCGGAAAGATTGCCTCAGTTCGGATTGTTCTCTGCAACTCGGGAACATGAAGTTGGAATCGCTAGTAATCGCGGATCAGC	CTGGGCGACACACGTGCTACAATGGCAATGACAATGGGAAGCAAGGCTGTAAGGCGGAGCGAATCCGGAAAGATTGCCTCAGTTCGGATTGTTCTCTGCAACTCGGGAACATGAAGTTGGAATCGCTAGTAATCGCCGGTCAGC
R25	118	P	LS	224316	224433	LS	304202	304319	-2	1.53e-55	CGGTCGTTAACTGAAAGGAAGATTCTGTCCAGGTGGTTGAGCTGTCTCGGGTTGCGGATTCGATCGAATCGCAACAGAAAGCAGGTTCCTGGAAGAGTCCGCAACAACAAACGAAACC	GGTTTCGTTTGTTGTTGCGGACTCTTCCAAGAACCTGCTTTCTGTTGCGATTCGATCGAATCCGCAACCCGAGACAGCTCAACCACCTGGACAGAATCTTCCTTTCAGTCAACGACCG
R26	117	F	LS	310306	310422	LS	459325	459441	-3	6.93e-53	AACCGTCATGGTCACGACATGTTGTTTATATTGATTGAGTTTACGGGATTCCATCCATAAACCGTCACCCCGGTGACCTTCGTCACCAAAGCGTCACGACAGCTTCCAAAGGTTACC	AACCGTCATGGTCACGACATGTTGTTTATATTGATTGAGTTTACGGGAATCCATCCATAAACCATCACCCCGGTGACCTTGGTCACCAAAGCGTCACGACAGCTTCCAAAGGTTACC
R27	113	F	LS	246711	246823	LS	377006	377118	-2	1.44e-52	ACAGAGATTGTTATGAACTGACTAAATGACCTTATTCTCCCAGAACGCTAGCTAATCTAATAGTTCCCTTCCATCTTCTTAACTTAATAAGAACGAACGCCGCCCTCCTTCTT	ACAGAAATTGTTATGAACTGACTAAATGACCTTATTCTCCCAGAACGCTAGCTAATCTAATAGTTCCCTTCCATCTTCTTAACTTAATAAGAACGAACGCCGCCATCCTTCTT
R28	112	P	LS	212885	212996	LS	370432	370543	0	1.01e-56	AATGTCCTGAATAACTCTGCCATCATTTTTCTTTCCATTCTGCTCTGCTCCCGAAAATAGAGAGACTTGTCGGAAATCGCCGGTGGTTTTTTCCACCAGGAAACGCATGGGA	TCCCATGCGTTTCCTGGTGGAAAAAACCACCGGCGATTTCCGACAAGTCTCTCTATTTTCGGGAGCAGAGCAGAATGGAAAGAAAAATGATGGCAGAGTTATTCAGGACATT
R29	109	P	LS	224325	224433	LS	304202	304310	-1	2.11e-52	ACTGAAAGGAAGATTCTGTCCAGGTGGTTGAGCTGTCTCGGGTTGCGGATTCGATCGAATCGCAACAGAAAGCAGGTTCCTGGAAGAGTCCGCAACAACAAACGAAACC	GGTTTCGTTTGTTGTTGCGGACTCTTCCAAGAACCTGCTTTCTGTTGCGATTCGATCGAATCCGCAACCCGAGACAGCTCAACCACCTGGACAGAATCTTCCTTTCAGT
R30	99	P	LS	224123	224221	LS	304413	304511	0	6.78e-49	GGATTGAGTTGAGGCGGAATCCTGTGAGATAGGTCTGCCTCAAGCTGTTGTATTCGCGAATAGAGCGCTGCTTCCGTGCCAGTGTTCTGTGCGCGCACA	TGTGCGCGCACAGAACACTGGCACGGAAGCAGCGCTCTATTCGCGAATACAACAGCTTGAGGCAGACCTATCTCACAGGATTCCGCCTCAACTCAATCC
R31	98	F	LS	197710	197807	LS	198962	199059	-1	7.97e-46	ATGATGGCCTTTTTATTGATTTTGACAATTGGATCTCTCTATGAATGGAAAAGGGGTGCTTCGGATCGGGAGTAACCACTAGTGATAGGGCAAAGGGG	ATGATGGCCTTTTTATTGATTTTGACGATTGGATCTCTCTATGAATGGAAAAGGGGTGCTTCGGATCGGGAGTAACCACTAGTGATAGGGCAAAGGGG
R32	95	P	LS	161186	161280	LS	464331	464425	-2	6.98e-42	AGCAAGCAGCAAGCGTAGGCTGAAAAGGCAATACTCTCACGTTGGGGTGGGGCGCGCCAAAGCAACCCGGGACCCCCGGAGGGGTCAGTACTCAA	TTGAGTACTGACCCCTCCGGGGATCCCGGGTTGCTTTGGCGCGCCCCACCCCAACGTGAGAGTATTGCCTTTTCAGCCTACGCTTGCTGCTCGCT
R33	94	F	LS	35995	36088	LS	161187	161280	-1	1.96e-43	GCAAGCAGCAAGCGTAGGCTGAAAAGGCAATACTCTCACGTTGGGGTGGGGCGCGCCAAAGCAACCCGGGATCCCCGGAGGGGTCAGTACTCAA	GCAAGCAGCAAGCGTAGGCTGAAAAGGCAATACTCTCACGTTGGGGTGGGGCGCGCCAAAGCAACCCGGGACCCCCGGAGGGGTCAGTACTCAA
R34	86	F	LS	37623	37708	LS	213057	213142	-2	1.5e-36	AAGAAAACAAGAAGCTAAGGCGCACCTACTGAAATAGCCTGAAAGCCTAGATTCTCTCTCGATACGAAATTTCACCGATGCGAGTG	AAGAAAACAAGAAGCTAAGGCGCACCTACTGGAAGAGCCTGAAAGCCTAGATTCTCTCTCGATACGAAATTTCACCGATGCGAGTG
R35	81	F	LS	33631	33711	LS	209000	209080	-2	1.36e-33	CACTTTGACACCTGAAATTCCGTAACGAGTAGAGACTTCCGCAGGAGCATAATCGATTTTCTGGTTAAATACATTACGAGA	CACTTGGACACCTAAAATTCCGTAACGAGTAGAGACTTCCGCAGGAGCATAATCGATTTTCTGGTTAAATACATTACGAGA
R36	80	P	LS	223051	223130	LS	303898	303977	0	1.86e-37	CGATATAGAAAGATCTCCTTATTTCTTCACCGCGGGTTCTCGCCTCATTTTCTTGAAAAGATATTAGATCACCGTGGGAA	TTCCCACGGTGATCTAATATCTTTTCAAGAAAATGAGGCGAGAACCCGCGGTGAAGAAATAAGGAGATCTTTCTATATCG
R37	80	P	LS	116917	116996	LS	274933	275012	-3	4.13e-31	GTTGGAAAAGGAATTCCAAATTCTTACACGGATGAGACTGAGCACACCTAATCAGTGAAAAATTCTTACACCAATCATTT	AAATGATTGGTGTAAGAATTTTTCACTGATCAGGTGTGATCAGTCTCATCCGTGTAAGAATTTGGAATTCCTCTTCCAAC
R38	77	F	LS	310355	310431	LS	459374	459450	-3	2.36e-29	TCCATCCATAAACCGTCACCCCGGTGACCTTCGTCACCAAAGCGTCACGACAGCTTCCAAAGGTTACCCGTCATCTC	TCCATCCATAAACCATCACCCCGGTGACCTTGGTCACCAAAGCGTCACGACAGCTTCCAAAGGTTACCTGTCATCTC
R39	76	P	LS	334256	334331	LS	487002	487077	0	4.77e-35	GTGATCTCTTTCTTAGGAGTGTTATCGTTCGTAACAAGGTAGCCGTAGGGAAACTTGCGGCTGGATCGAATCCCTT	AAGGGATTCGATCCAGCCGCAAGTTTCCCTACGGCTACCTTGTTACGAACGATAACACTCCTAAGAAAGAGATCAC
R40	76	P	LS	87716	87791	LS	334256	334331	0	4.77e-35	AAGGGATTCGATCCAGCCGCAAGTTTCCCTACGGCTACCTTGTTACGAACGATAACACTCCTAAGAAAGAGATCAC	GTGATCTCTTTCTTAGGAGTGTTATCGTTCGTAACAAGGTAGCCGTAGGGAAACTTGCGGCTGGATCGAATCCCTT
R41	76	P	LS	93640	93715	LS	276103	276178	0	4.77e-35	AGGGGGAAGAGGAGTTGTCACGATAGAAAACAGAAATGACTATAAGGAACCAACGATTCTCTCTTCTTAAACAACC	GGTTGTTTAAGAAGAGAGAATCGTTGGTTCCTTATAGTCATTTCTGTTTTCTATCGTGACAACTCCTCTTCCCCCT
R42	74	F	LS	60965	61038	LS	419725	419798	0	7.63e-34	CCGTCATCGCTTTCGTTCATTTGGCTAAGACCTATAGCACTACTTTGGCGAAAGCTTCCCGGTTAAGGTACTTC	CCGTCATCGCTTTCGTTCATTTGGCTAAGACCTATAGCACTACTTTGGCGAAAGCTTCCCGGTTAAGGTACTTC
R43	74	P	LS	251113	251186	LS	419725	419798	0	7.63e-34	GAAGTACCTTAACCGGGAAGCTTTCGCCAAAGTAGTGCTATAGGTCTTAGCCAAATGAACGAAAGCGATGACGG	CCGTCATCGCTTTCGTTCATTTGGCTAAGACCTATAGCACTACTTTGGCGAAAGCTTCCCGGTTAAGGTACTTC
R44	73	P	LS	38851	38923	LS	210967	211039	-2	7.22e-29	CATAGTTGGGCTGTACCTTCTTCAGGTGTCAAATGTGATGCTGTACCTGGTCGTTTAAATCAGACTTCTATTT	AAATGGAGGTCTGATTTAAACGACCAGGTACAGCATCACATTTGACACCTGAAGAAGGTACAGCCCAACTATG
R45	72	P	LS	116925	116996	LS	274933	275004	-2	2.81e-28	AGGAATTCCAAATTCTTACACGGATGAGACTGAGCACACCTAATCAGTGAAAAATTCTTACACCAATCATTT	AAATGATTGGTGTAAGAATTTTTCACTGATCAGGTGTGATCAGTCTCATCCGTGTAAGAATTTGGAATTCCT
R46	71	F	LS	197737	197807	LS	198989	199059	0	4.89e-32	ATTGGATCTCTCTATGAATGGAAAAGGGGTGCTTCGGATCGGGAGTAACCACTAGTGATAGGGCAAAGGGG	ATTGGATCTCTCTATGAATGGAAAAGGGGTGCTTCGGATCGGGAGTAACCACTAGTGATAGGGCAAAGGGG
R47	70	F	LS	104907	104976	LS	306436	306505	-2	4.25e-27	CAGAACCAGCCGTCGAAGTGAATGAATTCGAAAGAACGAAGAAGTAAGGAAATGAGACGACTCTTTCTTG	CAGAACCAGCCGTCGAAGTGAATGAATTCGAAAGAACGAAGAAGTAAGGAAATGAGAGAACTCTTTCTTG
R48	70	F	LS	91368	91437	LS	490654	490723	-3	2.89e-25	TCGCAAGACCGAAACTCAAAGGAATTGACGGGGGCCTGCACAAGCGGTGGAGCATGTGGTTTAATTCGAT	TCGCAAGAATGAAACTCAAAGGAATTGACGGGGGCCCGCACAAGCGGTGGAGCATGTGGTTTAATTCGAT
R49	70	P	LS	9275	9344	LS	98653	98722	-1	4.1e-29	CCCGACAAGCGGGCAAGAGAACTAGGGTTGGTGTGGCTAGCCCTAAAGCAGGCAAGCAAGAGAGGTAGGC	GCCTTCCTCTCTTGCTTGCCTGCTTTAGGGCTAGCCACACCAACCCTAGTTCTCTTGCCCGCTTGTCGGG
R50	69	P	LS	223892	223960	LS	304674	304742	-2	1.65e-26	TGATGCTCGATGAACTCATAAGCCTCCTCTCTTATGTTGGTTGAAGGCGAAAGTTCAAAAATTGATTGG	CCAATCAATTTTCGAATTTTCGCCTTCAACCAACATAAGAGAGGAGGCTTATGAGTTCATCGAGCATCA
R51	68	F	LS	91378	91445	LS	490664	490731	-3	4.23e-24	GAAACTCAAAGGAATTGACGGGGGCCTGCACAAGCGGTGGAGCATGTGGTTTAATTCGATACAACGCG	GAAACTCAAAGGAATTGACGGGGGCCCGCACAAGCGGTGGAGCATGTGGTTTAATTCGATGCAAAGCG
R52	68	P	LS	224218	224285	LS	304347	304414	-3	4.23e-24	CACATGCGCCAGCGCTTCTTCTTCTCCAGGAAGAGCGGGTCCATATAGCGGCTCTGGTTCCATAAGAT	ATCTTATGGAGCCGGAACCGCTATATGGACCCGCTCTTCCTGGAGAAGAAGAAGCGCTGGCGCATGTG
R53	67	F	LS	33645	33711	LS	209014	209080	0	1.25e-29	AAATTCCGTAACGAGTAGAGACTTCCGCAGGAGCATAATCGATTTTCTGGTTAAATACATTACGAGA	AAATTCCGTAACGAGTAGAGACTTCCGCAGGAGCATAATCGATTTTCTGGTTAAATACATTACGAGA
R54	66	F	LS	93556	93621	LS	370710	370775	-3	6.18e-23	TTCTCATTCACAAATCCATCCTTGTCTATGCTGCTAACTCTCGGTTTGGTCCTACTTCTGGTTTTT	TTCTCATTCACAAATCCATCCTTGTCTATGTTGCTAACTCTCGGTTTGGTCCTACTTCTTCTTTTT
R55	64	P	LS	116902	116965	LS	274964	275027	-3	9e-22	CCCATTCCGGGACGAGTTGGAAAAGGAATTCCAAATTCTTACACGGATGAGACTGAGCACACCT	AGGTGTGATCAGTCTCATCCGTGTAAGAATTTGGAATTCCTCTTCCAACCCGTCCCGGAATGGG
R56	63	F	LS	331989	332051	LS	332019	332081	0	3.2e-27	AGTTTGGATGTTCCAAGTACAAGTAGTAGTAGTTTGGATGTTCCAAGTACAAGTAGTAGTAGT	AGTTTGGATGTTCCAAGTACAAGTAGTAGTAGTTTGGATGTTCCAAGTACAAGTAGTAGTAGT
R57	62	F	LS	36417	36478	LS	73074	73135	-1	2.38e-24	GGTACTACGAGCCCTCTGTCCCACGCATCTAACCAGCTCGCGTGGTTCACCGGTTCCACCGA	GGTACTACGAGCCCTCTGCCCCACGCATCTAACCAGCTCGCGTGGTTCACCGGTTCCACCGA
R58	62	F	LS	310370	310431	LS	459389	459450	-2	2.18e-22	TCACCCCGGTGACCTTCGTCACCAAAGCGTCACGACAGCTTCCAAAGGTTACCCGTCATCTC	TCACCCCGGTGACCTTGGTCACCAAAGCGTCACGACAGCTTCCAAAGGTTACCTGTCATCTC
R59	58	P	LS	9209	9266	LS	98721	98778	-3	2.73e-18	TCCGAGTCTCGTTTGATGAAATGAAGCTTACGATTCTGTTAGTGAGAAGCTCAGTTCC	GGAACGGAGCTTCTCACTAACAAAATCGTAAACTTCATTTCATCAAACGAGACTCGGA
R60	54	F	LS	342405	342458	LS	455782	455835	-1	1.36e-19	ACCAGGGATGGACGTAAACTCGTAAGCTACCGAGGCTAGGGATAATCGTCCAGG	ACCAGGGATGGACGTAAACTCGTAAGCTACCGAGGGTAGGGATAATCGTCCAGG
R61	54	F	LS	23632	23685	LS	316719	316772	-1	1.36e-19	AGGCGATGGAATCCCTGTAGCTGCATAGCTACAGCCCGATGGAATCCCTCTTTT	AGGCGATGGAATCCCTGTAGCTGCATAGCTACAGCCCGATGGAATCCCTTTTTT
R62	54	F	LS	39466	39519	LS	130902	130955	-2	1.08e-17	TCGGTCGAGTGGTCTCAGTTGGATATGGGATTGCACGGGTTTATGGATTGAACG	TCGGTCGAGTGATCTCAGTTGGAGATGGGATTGCACGGGTTTATGGATTGAACG
R63	54	F	LS	341164	341217	LS	347526	347579	-1	1.36e-19	TTTTGAGAAGAATTGCTCTTTGGAGAGCACAGTACGATGAAAGTTGTAAGCTGT	TTTTGAGAAGAGTTGCTCTTTGGAGAGCACAGTACGATGAAAGTTGTAAGCTGT
R64	53	F	LS	23631	23683	LS	159172	159224	-2	4.16e-17	AAGGCGATGGAATCCCTGTAGCTGCATAGCTACAGCCCGATGGAATCCCTCTT	AAGGCGATGGAATCCCTGTAGCTCCGTAGCTACAGCCCGATGGAATCCCTCTT
R65	53	F	LS	54889	54941	LS	491020	491072	0	3.36e-21	CCTTTCGAAGCACTTTCACGTGTGAACCGAAGTCGTGTTGCGTCACTCGTTCC	CCTTTCGAAGCACTTTCACGTGTGAACCGAAGTCGTGTTGCGTCACTCGTTCC
R66	53	F	LS	54889	54941	LS	91734	91786	0	3.36e-21	CCTTTCGAAGCACTTTCACGTGTGAACCGAAGTCGTGTTGCGTCACTCGTTCC	CCTTTCGAAGCACTTTCACGTGTGAACCGAAGTCGTGTTGCGTCACTCGTTCC
R67	53	P	LS	257210	257262	LS	491020	491072	0	3.36e-21	GGAACGAGTGACGCAACACGACTTCGGTTCACACGTGAAAGTGCTTCGAAAGG	CCTTTCGAAGCACTTTCACGTGTGAACCGAAGTCGTGTTGCGTCACTCGTTCC
R68	53	P	LS	10595	10647	LS	284906	284958	-3	2.12e-15	AGGGATTCCATCGGGCTGTAGCTACGGAGCTACAGGGATTCCATCGCCTCCTC	GAGCAGGCGATGGAATCCCTGTAGCTGCATAGCTACAGCCCGATGGAATCCCT
R69	53	P	LS	91734	91786	LS	257210	257262	0	3.36e-21	CCTTTCGAAGCACTTTCACGTGTGAACCGAAGTCGTGTTGCGTCACTCGTTCC	GGAACGAGTGACGCAACACGACTTCGGTTCACACGTGAAAGTGCTTCGAAAGG
R70	52	F	LS	25483	25534	LS	322637	322688	-1	2.1e-18	CAGAAGGCGATGGAATCCCTGTAGCTGCATAGCTACAGCCCGATGGAATCCC	CAGTAGGCGATGGAATCCCTGTAGCTGCATAGCTACAGCCCGATGGAATCCC
R71	52	F	LS	159173	159224	LS	316719	316770	-3	8.01e-15	AGGCGATGGAATCCCTGTAGCTCCGTAGCTACAGCCCGATGGAATCCCTCTT	AGGCGATGGAATCCCTGTAGCTGCATAGCTACAGCCCGATGGAATCCCTTTT
R72	52	F	LS	310430	310481	LS	459444	459495	-2	1.6e-16	TCATCTCCAGCGGGTGCCCAAGAAGTCGGAGCACGTAGGCGCTGTTAAGCCC	TCATCTCCAGTAGGTGCCCAAGAAGTCGGAGCACGTAGGCGCTGTTAAGCCC
R73	52	P	LS	230187	230238	LS	350018	350069	0	1.34e-20	TGTGGGACTAATATCAAAGGTTCTTTGCCACTGTTAGCAATTGAAGAAGAAG	CTTCTTCTTCAATTGCTAACAGTGGCAAAGAACCTTTGATATTAGTCCCACA
R74	52	P	LS	50826	50877	LS	339515	339566	-1	2.1e-18	AAACAACCTATCTGCTCTTCCTGGTGCTCTCACTTCCTTGCTTCGAGGAGCA	TGCTCTTCGAAGCAAGGAAGTGAGAGCACCAGGAAGAGCAGATAGGTTGTTT
R75	52	P	LS	23629	23680	LS	155463	155514	-3	8.01e-15	ATAAGGCGATGGAATCCCTGTAGCTGCATAGCTACAGCCCGATGGAATCCCT	AGGGATTTCATCGGGCTGTAGCTATGCAGCTACAGGGATTTCATCGCCTCAT
R76	52	P	LS	10595	10646	LS	25484	25535	-3	8.01e-15	AGGGATTCCATCGGGCTGTAGCTACGGAGCTACAGGGATTCCATCGCCTCCT	AGAAGGCGATGGAATCCCTGTAGCTGCATAGCTACAGCCCGATGGAATCCCT
R77	51	F	LS	37658	37708	LS	213092	213142	0	5.37e-20	AGCCTGAAAGCCTAGATTCTCTCTCGATACGAAATTTCACCGATGCGAGTG	AGCCTGAAAGCCTAGATTCTCTCTCGATACGAAATTTCACCGATGCGAGTG
R78	51	P	LS	276288	276338	LS	418021	418071	0	5.37e-20	AGGCGATGGAATCGGGCTTAGGCTGCATAGCTACAGGGATTCCATCGCCTT	AAGGCGATGGAATCCCTGTAGCTATGCAGCCTAAGCCCGATTCCATCGCCT
R79	51	P	LS	10596	10646	LS	322638	322688	-3	3.02e-14	GGGATTCCATCGGGCTGTAGCTACGGAGCTACAGGGATTCCATCGCCTCCT	AGTAGGCGATGGAATCCCTGTAGCTGCATAGCTACAGCCCGATGGAATCCC
R80	51	P	LS	181775	181825	LS	298908	298958	0	5.37e-20	CGAAGTACACAACTGCAACGGTAACATCCGCCGCAGGAAAGGAGTCGTTTC	GAAACGACTCCTTTCCTGCGGCGGATGTTACCGTTGCAGTTGTGTACTTCG
R81	50	F	LS	23631	23680	LS	25486	25535	0	2.15e-19	AAGGCGATGGAATCCCTGTAGCTGCATAGCTACAGCCCGATGGAATCCCT	AAGGCGATGGAATCCCTGTAGCTGCATAGCTACAGCCCGATGGAATCCCT
R82	50	F	LS	25486	25535	LS	159172	159221	-2	2.37e-15	AAGGCGATGGAATCCCTGTAGCTGCATAGCTACAGCCCGATGGAATCCCT	AAGGCGATGGAATCCCTGTAGCTCCGTAGCTACAGCCCGATGGAATCCCT
R83	50	F	LS	159173	159222	LS	346427	346476	0	2.15e-19	AGGCGATGGAATCCCTGTAGCTCCGTAGCTACAGCCCGATGGAATCCCTC	AGGCGATGGAATCCCTGTAGCTCCGTAGCTACAGCCCGATGGAATCCCTC
R84	50	F	LS	23632	23681	LS	284910	284959	0	2.15e-19	AGGCGATGGAATCCCTGTAGCTGCATAGCTACAGCCCGATGGAATCCCTC	AGGCGATGGAATCCCTGTAGCTGCATAGCTACAGCCCGATGGAATCCCTC
R85	50	F	LS	159173	159222	LS	284910	284959	-2	2.37e-15	AGGCGATGGAATCCCTGTAGCTCCGTAGCTACAGCCCGATGGAATCCCTC	AGGCGATGGAATCCCTGTAGCTGCATAGCTACAGCCCGATGGAATCCCTC
R86	50	F	LS	23632	23681	LS	346427	346476	-2	2.37e-15	AGGCGATGGAATCCCTGTAGCTGCATAGCTACAGCCCGATGGAATCCCTC	AGGCGATGGAATCCCTGTAGCTCCGTAGCTACAGCCCGATGGAATCCCTC
R87	50	F	LS	284910	284959	LS	346427	346476	-2	2.37e-15	AGGCGATGGAATCCCTGTAGCTGCATAGCTACAGCCCGATGGAATCCCTC	AGGCGATGGAATCCCTGTAGCTCCGTAGCTACAGCCCGATGGAATCCCTC
R88	50	F	LS	53579	53628	LS	348310	348359	-2	2.37e-15	AGTACCGTGAGGGAAAGGTGAAAAGAACCCCAATCGGGGAGTGCAATAGA	AGTACCGTGAGGGAAAGGTGAAAAGAACCCCCATCGGGGAGTGAAATAGA
R89	50	F	LS	284909	284958	LS	316718	316767	0	2.15e-19	CAGGCGATGGAATCCCTGTAGCTGCATAGCTACAGCCCGATGGAATCCCT	CAGGCGATGGAATCCCTGTAGCTGCATAGCTACAGCCCGATGGAATCCCT
R90	50	F	LS	10598	10647	LS	272293	272342	-3	1.14e-13	GATTCCATCGGGCTGTAGCTACGGAGCTACAGGGATTCCATCGCCTCCTC	GATTCCATCGGGCTGTAGCTATGCAGCTACAGGGATTCCATCGCCTCTTC
R91	50	P	LS	258523	258572	LS	348310	348359	-2	2.37e-15	TCTATTGCACTCCCCGATTGGGGTTCTTTTCACCTTTCCCTCACGGTACT	AGTACCGTGAGGGAAAGGTGAAAAGAACCCCCATCGGGGAGTGAAATAGA
R92	50	P	LS	10595	10644	LS	346426	346475	0	2.15e-19	AGGGATTCCATCGGGCTGTAGCTACGGAGCTACAGGGATTCCATCGCCTC	GAGGCGATGGAATCCCTGTAGCTCCGTAGCTACAGCCCGATGGAATCCCT
R93	50	P	LS	155462	155511	LS	316719	316768	-2	2.37e-15	AAGGGATTTCATCGGGCTGTAGCTATGCAGCTACAGGGATTTCATCGCCT	AGGCGATGGAATCCCTGTAGCTGCATAGCTACAGCCCGATGGAATCCCTT
R94	49	F	LS	25487	25535	LS	284910	284958	0	8.6e-19	AGGCGATGGAATCCCTGTAGCTGCATAGCTACAGCCCGATGGAATCCCT	AGGCGATGGAATCCCTGTAGCTGCATAGCTACAGCCCGATGGAATCCCT
R95	49	F	LS	25487	25535	LS	316719	316767	0	8.6e-19	AGGCGATGGAATCCCTGTAGCTGCATAGCTACAGCCCGATGGAATCCCT	AGGCGATGGAATCCCTGTAGCTGCATAGCTACAGCCCGATGGAATCCCT
R96	49	F	LS	25487	25535	LS	346427	346475	-2	9.1e-15	AGGCGATGGAATCCCTGTAGCTGCATAGCTACAGCCCGATGGAATCCCT	AGGCGATGGAATCCCTGTAGCTCCGTAGCTACAGCCCGATGGAATCCCT
R97	49	F	LS	316719	316767	LS	346427	346475	-2	9.1e-15	AGGCGATGGAATCCCTGTAGCTGCATAGCTACAGCCCGATGGAATCCCT	AGGCGATGGAATCCCTGTAGCTCCGTAGCTACAGCCCGATGGAATCCCT
R98	49	F	LS	93587	93635	LS	370741	370789	-3	4.28e-13	TGCTAACTCTCGGTTTGGTCCTACTTCTGGTTTTTGTTGTTACGAAAAA	TGCTAACTCTCGGTTTGGTCCTACTTCTTCTTTTTTTTGTTACGAAAAA
R99	49	P	LS	161373	161421	LS	377661	377709	-3	4.28e-13	ATAGAAACGGCGAAAGCCGTTGCTTGTTCGTTCTTTCAGAACCTTGCGC	GCGCAAGGTTCTGAAAGAAAGAGCAAGCAACGGCTTTCGCCGTTGCTAT
R100	49	P	LS	272293	272341	LS	346424	346472	-2	9.1e-15	GATTCCATCGGGCTGTAGCTATGCAGCTACAGGGATTCCATCGCCTCTT	AAGAGGCGATGGAATCCCTGTAGCTCCGTAGCTACAGCCCGATGGAATC
R101	49	P	LS	10595	10643	LS	316719	316767	-2	9.1e-15	AGGGATTCCATCGGGCTGTAGCTACGGAGCTACAGGGATTCCATCGCCT	AGGCGATGGAATCCCTGTAGCTGCATAGCTACAGCCCGATGGAATCCCT
R102	49	P	LS	12853	12901	LS	309285	309333	0	8.6e-19	CCCGGCCAGAACCACACGTGCAAGTTTCCCTGCATGTGGCTCGTCCGTG	CACGGACGAGCCACATGCAGGGAAACTTGCACGTGTGGTTCTGGCCGGG
R103	49	P	LS	155463	155511	LS	284910	284958	-2	9.1e-15	AGGGATTTCATCGGGCTGTAGCTATGCAGCTACAGGGATTTCATCGCCT	AGGCGATGGAATCCCTGTAGCTGCATAGCTACAGCCCGATGGAATCCCT
R104	49	P	LS	10595	10643	LS	159173	159221	0	8.6e-19	AGGGATTCCATCGGGCTGTAGCTACGGAGCTACAGGGATTCCATCGCCT	AGGCGATGGAATCCCTGTAGCTCCGTAGCTACAGCCCGATGGAATCCCT
R105	49	P	LS	25487	25535	LS	155463	155511	-2	9.1e-15	AGGCGATGGAATCCCTGTAGCTGCATAGCTACAGCCCGATGGAATCCCT	AGGGATTTCATCGGGCTGTAGCTATGCAGCTACAGGGATTTCATCGCCT
R106	49	P	LS	73673	73721	LS	115868	115916	-3	4.28e-13	GGTGGTCATTATAGCGGTTCCTTCTGATCCTAGAAAACGTCCGAAAAAA	TTCTTTGGGACGTTTTCTAGGAGCAGAAGGAACCGCTATAATGACCACC
R107	49	P	LS	24854	24902	LS	115868	115916	-3	4.28e-13	GGTGGTCATTATAGCGGTTCCTTCTGATCCTAGAAAACGTCCGAAAAAA	TTCTTTGGGACGTTTTCTAGGAGCAGAAGGAACCGCTATAATGACCACC
R108	49	P	LS	10595	10643	LS	23632	23680	-2	9.1e-15	AGGGATTCCATCGGGCTGTAGCTACGGAGCTACAGGGATTCCATCGCCT	AGGCGATGGAATCCCTGTAGCTGCATAGCTACAGCCCGATGGAATCCCT
R109	48	F	LS	23632	23679	LS	322641	322688	0	3.44e-18	AGGCGATGGAATCCCTGTAGCTGCATAGCTACAGCCCGATGGAATCCC	AGGCGATGGAATCCCTGTAGCTGCATAGCTACAGCCCGATGGAATCCC
R110	48	F	LS	284910	284957	LS	322641	322688	0	3.44e-18	AGGCGATGGAATCCCTGTAGCTGCATAGCTACAGCCCGATGGAATCCC	AGGCGATGGAATCCCTGTAGCTGCATAGCTACAGCCCGATGGAATCCC
R111	48	F	LS	316719	316766	LS	322641	322688	0	3.44e-18	AGGCGATGGAATCCCTGTAGCTGCATAGCTACAGCCCGATGGAATCCC	AGGCGATGGAATCCCTGTAGCTGCATAGCTACAGCCCGATGGAATCCC
R112	48	F	LS	159173	159220	LS	322641	322688	-2	3.49e-14	AGGCGATGGAATCCCTGTAGCTCCGTAGCTACAGCCCGATGGAATCCC	AGGCGATGGAATCCCTGTAGCTGCATAGCTACAGCCCGATGGAATCCC
R113	48	F	LS	322641	322688	LS	346427	346474	-2	3.49e-14	AGGCGATGGAATCCCTGTAGCTGCATAGCTACAGCCCGATGGAATCCC	AGGCGATGGAATCCCTGTAGCTCCGTAGCTACAGCCCGATGGAATCCC
R114	48	F	LS	106741	106788	LS	406182	406229	-3	1.61e-12	CTGTTTCAGCCATGGAACAGGGGAAGGGGAGTGTGGTGGGCGGGCCCC	CTGTTTCAGCCATGGAGCAGGAGAAGGGGAGTGTGGTGGGTGGGCCCC
R115	48	P	LS	155464	155511	LS	322641	322688	-2	3.49e-14	GGGATTTCATCGGGCTGTAGCTATGCAGCTACAGGGATTTCATCGCCT	AGGCGATGGAATCCCTGTAGCTGCATAGCTACAGCCCGATGGAATCCC
R116	47	F	LS	155466	155512	LS	272293	272339	-2	1.34e-13	GATTTCATCGGGCTGTAGCTATGCAGCTACAGGGATTTCATCGCCTC	GATTCCATCGGGCTGTAGCTATGCAGCTACAGGGATTCCATCGCCTC
R117	47	F	LS	355292	355338	LS	410617	410663	-2	1.34e-13	CTTCCATAACTGGACTAGAACCAGCAAGCGAACCAGTCGTCCAAGAG	CTTCCATACCTTGACTAGAACCAGCAAGCGAACCAGTCGTCCAAGAG
R118	47	F	LS	53563	53609	LS	348294	348340	-3	6.02e-12	TGACCGATAGCGTACAAGTACCGTGAGGGAAAGGTGAAAAGAACCCC	TGACCGATAGCGAAGTAGTACCGTGAGGGAAAGGTGAAAAGAACCCC
R119	47	P	LS	101537	101583	LS	410617	410663	-2	1.34e-13	CTCTTGGACGACTGGTTCGCTTGCTGGTTCTAGTCCAGTTATGGAAG	CTTCCATACCTTGACTAGAACCAGCAAGCGAACCAGTCGTCCAAGAG
R120	47	P	LS	258542	258588	LS	348294	348340	-3	6.02e-12	GGGGTTCTTTTCACCTTTCCCTCACGGTACTTGTACGCTATCGGTCA	TGACCGATAGCGAAGTAGTACCGTGAGGGAAAGGTGAAAAGAACCCC
R121	46	F	LS	132874	132919	LS	406169	406214	-3	2.25e-11	GGAAGAAGAGGCCCTGTTTCAGCCATGGAGCAGGGGAAGGGGAGTG	GGAAGAGGAGGCTCTGTTTCAGCCATGGAGCAGGAGAAGGGGAGTG
R122	46	P	LS	388611	388656	LS	488464	488509	-1	7.59e-15	AGAATGGGGGCCTGAGGTCAAGTGAGAAGGTGATGGTGCTGGTAAA	TTTACCAGCACCATCACCTTCTCACTTGACCTCAGGCTCCCATTCT
R123	46	P	LS	89178	89223	LS	388611	388656	-1	7.59e-15	TTTACCAGCACCATCACCTTCTCACTTGACCTCAGGCTCCCATTCT	AGAATGGGGGCCTGAGGTCAAGTGAGAAGGTGATGGTGCTGGTAAA
R124	46	P	LS	272293	272338	LS	322641	322686	0	5.5e-17	GATTCCATCGGGCTGTAGCTATGCAGCTACAGGGATTCCATCGCCT	AGGCGATGGAATCCCTGTAGCTGCATAGCTACAGCCCGATGGAATC
R125	46	P	LS	272293	272338	LS	316719	316764	0	5.5e-17	GATTCCATCGGGCTGTAGCTATGCAGCTACAGGGATTCCATCGCCT	AGGCGATGGAATCCCTGTAGCTGCATAGCTACAGCCCGATGGAATC
R126	46	P	LS	272293	272338	LS	284910	284955	0	5.5e-17	GATTCCATCGGGCTGTAGCTATGCAGCTACAGGGATTCCATCGCCT	AGGCGATGGAATCCCTGTAGCTGCATAGCTACAGCCCGATGGAATC
R127	46	P	LS	23632	23677	LS	272293	272338	0	5.5e-17	AGGCGATGGAATCCCTGTAGCTGCATAGCTACAGCCCGATGGAATC	GATTCCATCGGGCTGTAGCTATGCAGCTACAGGGATTCCATCGCCT
R128	46	P	LS	25487	25532	LS	272293	272338	0	5.5e-17	AGGCGATGGAATCCCTGTAGCTGCATAGCTACAGCCCGATGGAATC	GATTCCATCGGGCTGTAGCTATGCAGCTACAGGGATTCCATCGCCT
R129	46	P	LS	159173	159218	LS	272293	272338	-2	5.12e-13	AGGCGATGGAATCCCTGTAGCTCCGTAGCTACAGCCCGATGGAATC	GATTCCATCGGGCTGTAGCTATGCAGCTACAGGGATTCCATCGCCT
R130	45	F	LS	418588	418632	LS	418632	418676	-2	1.96e-12	TTCACTCATGATCTGGCCTGACCTGGTCGACCCGATCATGATATT	TTCACTTATGATCTGGCCTGACCTGGTCGACCCAATCATGATATT
R131	45	F	LS	310387	310431	LS	459406	459450	-1	2.97e-14	GTCACCAAAGCGTCACGACAGCTTCCAAAGGTTACCCGTCATCTC	GTCACCAAAGCGTCACGACAGCTTCCAAAGGTTACCTGTCATCTC
R132	45	P	LS	161237	161281	LS	408766	408810	-2	1.96e-12	GCGCGCCAAAGCAACCCGGGACCCCCGGAGGGGTCAGTACTCAAG	CTTGAGTAGTGACCCCTCCGGGGGCCCCGGGTTGCTTTGGCGCGC
R133	45	P	LS	112399	112443	LS	383835	383879	-3	8.43e-11	TCAAAGAGAGCCTTAGGAGCTAGTCTTTGCTAGGTCTTGCTCATC	GATAAGCAAGACCTTGCAAAGACTAGCTTCTAAGGCTCTCTTTGA
R134	44	F	LS	148757	148800	LS	162264	162307	-3	3.15e-10	AAAGACAGGATGTATTCCGACGAAATACTCTTTATTTTAGGAGG	AAAGACAGGATGTATTCCGACGAAATGCTCTTGATTCTAGGAGG
R135	44	F	LS	665	708	LS	432685	432728	-2	7.49e-12	AAGAAAAGGTCGGCGACCGCTACTAAGAACCTAACAGAACAAAT	AAGAAAAGGTCGCCGACTGCTACTAAGAACCTAACAGAACAAAT
R136	44	F	LS	408767	408810	LS	464331	464374	-3	3.15e-10	TTGAGTAGTGACCCCTCCGGGGGCCCCGGGTTGCTTTGGCGCGC	TTGAGTACTGACCCCTCCGGGGATCCCGGGTTGCTTTGGCGCGC
R137	44	P	LS	36045	36088	LS	408767	408810	-3	3.15e-10	GCGCGCCAAAGCAACCCGGGATCCCCGGAGGGGTCAGTACTCAA	TTGAGTAGTGACCCCTCCGGGGGCCCCGGGTTGCTTTGGCGCGC
R138	44	P	LS	192022	192065	LS	341518	341561	-3	3.15e-10	CCGAACGAATGTAATTTAACATGGCGACCTATGTGGAATGCCTC	GAGGCATGCCACATAGGTCGCAATGTTAAATTACATTCGTGCGG
R139	43	F	LS	36436	36478	LS	73093	73135	0	3.52e-15	CCCACGCATCTAACCAGCTCGCGTGGTTCACCGGTTCCACCGA	CCCACGCATCTAACCAGCTCGCGTGGTTCACCGGTTCCACCGA
R140	43	F	LS	132751	132793	LS	197679	197721	-2	2.86e-11	TCTAACCGAAGCTATTGCATTGTTTGCTCTAATGATGGCCTTT	TCTAACGGAAGCTATTGCTTTGTTTGCTCTAATGATGGCCTTT
R141	43	P	LS	175592	175634	LS	308911	308953	-2	2.86e-11	TACGGTCCGGTGGTTGACAAGCCACTGATCGGAGGCGACTGGA	TCCAGTCGACTCCGATCAGTGGCTTGTCAACCACCGGACTGTA
R142	43	P	LS	116859	116901	LS	275034	275076	-3	1.17e-09	TATTGGACAAATTTCTCCTTTTCTTTTCTTCTTGTTCTTTGCC	GGCAAAGAACAAGAAGAAAAAGAAAGAAGAAATTTGTCCAATA
R143	42	F	LS	10603	10644	LS	155471	155512	-3	4.36e-09	CATCGGGCTGTAGCTACGGAGCTACAGGGATTCCATCGCCTC	CATCGGGCTGTAGCTATGCAGCTACAGGGATTTCATCGCCTC
R144	42	F	LS	39478	39519	LS	130914	130955	-1	1.77e-12	TCTCAGTTGGATATGGGATTGCACGGGTTTATGGATTGAACG	TCTCAGTTGGAGATGGGATTGCACGGGTTTATGGATTGAACG
R145	42	F	LS	341176	341217	LS	347538	347579	0	1.41e-14	TTGCTCTTTGGAGAGCACAGTACGATGAAAGTTGTAAGCTGT	TTGCTCTTTGGAGAGCACAGTACGATGAAAGTTGTAAGCTGT
R146	42	P	LS	456598	456639	LS	481523	481564	-3	4.36e-09	CGGGACGGAGCCGTATGATGCGGAAGTCTCACGTACGGTTCC	GGAACCGTACGTGAGACTCTCGCGTCATACGGCTCCGTCCCG
R147	42	P	LS	155471	155512	LS	346426	346467	-3	4.36e-09	CATCGGGCTGTAGCTATGCAGCTACAGGGATTTCATCGCCTC	GAGGCGATGGAATCCCTGTAGCTCCGTAGCTACAGCCCGATG
R148	41	F	LS	91405	91445	LS	490691	490731	-2	4.16e-10	GCACAAGCGGTGGAGCATGTGGTTTAATTCGATACAACGCG	GCACAAGCGGTGGAGCATGTGGTTTAATTCGATGCAAAGCG
R149	41	F	LS	255451	255491	LS	284034	284074	-3	1.62e-08	TCCAGTACCACCAGTACTCAAAAAGAATCTCCTTCGCCGGC	TCCAGTACCACCAGTACTCAAAATGCATCTCCTTCGCCCGC
R150	41	P	LS	161358	161398	LS	377684	377724	-3	1.62e-08	AAAACGGCTGCGCTAATAGAAACGGCGAAAGCCGTTGCTTG	CAAGCAACGGCTTTCGCCGTTGCTATGAGCGCAGTCGTTTT
R151	41	P	LS	155471	155511	LS	316719	316759	-1	6.93e-12	CATCGGGCTGTAGCTATGCAGCTACAGGGATTTCATCGCCT	AGGCGATGGAATCCCTGTAGCTGCATAGCTACAGCCCGATG
R152	41	P	LS	155471	155511	LS	284910	284950	-1	6.93e-12	CATCGGGCTGTAGCTATGCAGCTACAGGGATTTCATCGCCT	AGGCGATGGAATCCCTGTAGCTGCATAGCTACAGCCCGATG
R153	41	P	LS	56660	56700	LS	284034	284074	-3	1.62e-08	GCCGGCGAAGGAGATTCTTTTTGAGTACTGGTGGTACTGGA	TCCAGTACCACCAGTACTCAAAATGCATCTCCTTCGCCCGC
R154	41	P	LS	155471	155511	LS	159173	159213	-3	1.62e-08	CATCGGGCTGTAGCTATGCAGCTACAGGGATTTCATCGCCT	AGGCGATGGAATCCCTGTAGCTCCGTAGCTACAGCCCGATG
R155	40	F	LS	10595	10634	LS	155463	155502	-3	6.01e-08	AGGGATTCCATCGGGCTGTAGCTACGGAGCTACAGGGATT	AGGGATTTCATCGGGCTGTAGCTATGCAGCTACAGGGATT
R156	40	F	LS	310442	310481	LS	459456	459495	0	2.25e-13	GGTGCCCAAGAAGTCGGAGCACGTAGGCGCTGTTAAGCCC	GGTGCCCAAGAAGTCGGAGCACGTAGGCGCTGTTAAGCCC
R157	40	P	LS	277278	277317	LS	491963	492002	-1	2.7e-11	GCAAAAAGCCGCTCCACGGTGGTAAAGTCTCATCTTTTGT	ACAAAAGATGAGACTTGACCACCGTGGAGCGGCTTTTTGC
R158	40	P	LS	83136	83175	LS	407466	407505	-1	2.7e-11	TCTTGCCCTTGTTATGCAACACGCCAACAAAGAACCTTGG	CCAAGGTTCTTTGTTGGCGTGTTGCGTAACAAGGGCAAGA
R159	40	P	LS	155463	155502	LS	346436	346475	-3	6.01e-08	AGGGATTTCATCGGGCTGTAGCTATGCAGCTACAGGGATT	AATCCCTGTAGCTCCGTAGCTACAGCCCGATGGAATCCCT
R160	40	P	LS	166634	166673	LS	300746	300785	-3	6.01e-08	AATAAGTGCCAGACCCTCAACAAAAGAATGGATTAAGGTG	CACCTTAAGCCAGTCTTTTGCTGAGGGTCTGGCACTTATT
R161	40	P	LS	92676	92715	LS	277278	277317	-1	2.7e-11	ACAAAAGATGAGACTTGACCACCGTGGAGCGGCTTTTTGC	GCAAAAAGCCGCTCCACGGTGGTAAAGTCTCATCTTTTGT
R162	40	P	LS	155463	155502	LS	159182	159221	-3	6.01e-08	AGGGATTTCATCGGGCTGTAGCTATGCAGCTACAGGGATT	AATCCCTGTAGCTCCGTAGCTACAGCCCGATGGAATCCCT
R163	40	P	LS	25496	25535	LS	155463	155502	-1	2.7e-11	AATCCCTGTAGCTGCATAGCTACAGCCCGATGGAATCCCT	AGGGATTTCATCGGGCTGTAGCTATGCAGCTACAGGGATT
R164	40	P	LS	23641	23680	LS	155463	155502	-1	2.7e-11	AATCCCTGTAGCTGCATAGCTACAGCCCGATGGAATCCCT	AGGGATTTCATCGGGCTGTAGCTATGCAGCTACAGGGATT
R165	39	F	LS	24730	24768	LS	358131	358169	-1	1.05e-10	TTGTATGTCGATTTAGCAAACCAATGCCTTAAGCCACTC	TTGTATGTCGATTTAGCAAACCAATGCCTTAAGTCACTC
R166	39	P	LS	152749	152787	LS	478491	478529	-3	2.22e-07	TTTCCCACGTAGCTCGTCGGTCAAACCAATGATTCTCTT	AAGAGAATCGTTGGTTTGACCCACGAACTACGTGGGAAA
R167	38	F	LS	171659	171696	LS	306518	306555	-1	4.11e-10	CGTTCACACCAGCCCATTGTGGATTCCAGCCGAGAAGA	CGTTCACACCAGCCCATTGTAGATTCCAGCCGAGAAGA
R168	38	F	LS	92369	92406	LS	334284	334321	-3	8.21e-07	TCGTAACAAGGTAGCCGTAGGGGAACCTGTGGCTGGAT	TCGTAACAAGGTAGCCGTAGGGAAACTTGCGGCTGGAT
R169	38	F	LS	334284	334321	LS	491656	491693	-3	8.21e-07	TCGTAACAAGGTAGCCGTAGGGAAACTTGCGGCTGGAT	TCGTAACAAGGTAGCCGTAGGGGAACCTGTGGCTGGAT
R170	38	P	LS	487012	487049	LS	491656	491693	-3	8.21e-07	ATCCAGCCGCAAGTTTCCCTACGGCTACCTTGTTACGA	TCGTAACAAGGTAGCCGTAGGGGAACCTGTGGCTGGAT
R171	38	P	LS	87726	87763	LS	491656	491693	-3	8.21e-07	ATCCAGCCGCAAGTTTCCCTACGGCTACCTTGTTACGA	TCGTAACAAGGTAGCCGTAGGGGAACCTGTGGCTGGAT
R172	38	P	LS	92369	92406	LS	487012	487049	-3	8.21e-07	TCGTAACAAGGTAGCCGTAGGGGAACCTGTGGCTGGAT	ATCCAGCCGCAAGTTTCCCTACGGCTACCTTGTTACGA
R173	38	P	LS	236554	236591	LS	378862	378899	-1	4.11e-10	CCCGTCGATAGGGTCAAGGGTAAGGTATATTCGCAAAG	CTTCGCGAATATACCTTACCCTTGACCCTATCGACGGG
R174	38	P	LS	116959	116996	LS	274933	274970	-1	4.11e-10	CACACCTAATCAGTGAAAAATTCTTACACCAATCATTT	AAATGATTGGTGTAAGAATTTTTCACTGATCAGGTGTG
R175	38	P	LS	87726	87763	LS	92369	92406	-3	8.21e-07	ATCCAGCCGCAAGTTTCCCTACGGCTACCTTGTTACGA	TCGTAACAAGGTAGCCGTAGGGGAACCTGTGGCTGGAT
R176	37	F	LS	67047	67083	LS	144334	144370	-3	3.03e-06	CGCCTACGAGAGTCGTAAGCTCAACGACACCGAGCGG	CGCCTATGAGAGCCGTAAGCTCAATGACACCGAGCGG
R177	37	F	LS	36411	36447	LS	282440	282476	-3	3.03e-06	GCTGCAGGTACTACGAGCCCTCTGTCCCACGCATCTA	GCAGCAGGTACCACGAGCCCTCTGTCCCACACATCTA
R178	37	F	LS	334228	334264	LS	348370	348406	0	1.44e-11	GTGAGCTCCCAAGCAGTGGGAGGAGAATGTGATCTCT	GTGAGCTCCCAAGCAGTGGGAGGAGAATGTGATCTCT
R179	37	P	LS	388620	388656	LS	488464	488500	0	1.44e-11	GCCTGAGGTCAAGTGAGAAGGTGATGGTGCTGGTAAA	TTTACCAGCACCATCACCTTCTCACTTGACCTCAGGC
R180	37	P	LS	132695	132731	LS	443603	443639	-3	3.03e-06	GCGCGAAATCCCTCATTGGCTAAACAATTATTTGGTT	AACAAAATAATTGTTTAGCCAATGATGGATTTCGTGC
R181	36	F	LS	346599	346634	LS	477457	477492	-3	1.11e-05	TCTTCGAGCTTTCGTTCCTCAATCCACTAATTCGTT	TCTTCGAGCTTTCATTCCTCAATCCACTGTTTCGTT
R182	36	F	LS	408775	408810	LS	464339	464374	-2	3.27e-07	TGACCCCTCCGGGGGCCCCGGGTTGCTTTGGCGCGC	TGACCCCTCCGGGGATCCCGGGTTGCTTTGGCGCGC
R183	35	F	LS	230752	230786	LS	362034	362068	-3	4.08e-05	CCTCCTCCTGTTTAGGAAGATAGCAGCCAGAAAGA	CCCCCTCCTGCTTAGAAAGATAGCAGCCAGAAAGA
R184	35	F	LS	355304	355338	LS	410629	410663	0	2.31e-10	GACTAGAACCAGCAAGCGAACCAGTCGTCCAAGAG	GACTAGAACCAGCAAGCGAACCAGTCGTCCAAGAG
R185	35	F	LS	132707	132741	LS	197639	197673	-3	4.08e-05	TCATTGGCTAAACAATTATTTGGTTATGCCATTTT	TCATTAGCTAAACAACTATTCGGTTATGCCATTTT
R186	35	R	LS	296670	296704	LS	296678	296712	-2	1.24e-06	CATTTATATTTAAAAAAAGAAAAAGAAAAAAATTT	TTTAAAAAAAGAAAAAGAAAAAAATTTTGATTTAC
R187	35	P	LS	210488	210522	LS	461885	461919	-1	2.42e-08	AGCCCCGACTTCTATAGGTCCTTGGTTCGACCTCC	GGAGGTCGAACCAAGGACCTATGGAAGTCGGGGCT
R188	35	P	LS	209711	209745	LS	317950	317984	0	2.31e-10	GCCCTACTTCAATAAGGCGCTGTTGCTACGCCCTC	GAGGGCGTAGCAACAGCGCCTTATTGAAGTAGGGC
R189	35	P	LS	224273	224307	LS	304325	304359	-3	4.08e-05	GGTTCCATAAGATAGTTGATATAAAACGCATCATC	GATGATGCTTTTTATATCAACGATCTTATGGAGCC
R190	34	F	LS	117497	117530	LS	305035	305068	0	9.23e-10	CGGTTGAGGGGCAGCTGACCGAAAGGAAAGCGGG	CGGTTGAGGGGCAGCTGACCGAAAGGAAAGCGGG
R191	34	F	LS	99256	99289	LS	123046	123079	-3	0.000149	ATCCTAATCGGCCTTTCGGCTAGCACGTGGGATC	ATCCGAATCAGCCTTTCGGCTAGCACTTGGGATC
R192	34	F	LS	92716	92749	LS	432364	432397	-3	0.000149	GTTAATCTTACCTTCTTTCCCATGAATTTTTGAG	GTTAATCTTACCTTCTTTCCCATGCATTTCTTAG
R193	34	F	LS	432364	432397	LS	492003	492036	-3	0.000149	GTTAATCTTACCTTCTTTCCCATGCATTTCTTAG	GTTAATCTTACCTTCTTTCCCATGAATTTTTGAG
R194	34	F	LS	132693	132726	LS	197625	197658	-3	0.000149	TGGCGCGAAATCCCTCATTGGCTAAACAATTATT	TGGCGCGAAATCCTTCATTAGCTAAACAACTATT
R195	34	F	LS	167041	167074	LS	167098	167131	-3	0.000149	CGCTCTTTGATCAGTGATTCACCGGCCACTAGAT	CGCTTTTTGATCAGTGATTCACCAGCCACTACAT
R196	34	P	LS	347133	347166	LS	397759	397792	-3	0.000149	GCTCTTCTCGGTGATGATATAGTCATCGGGGATA	TATCCCCAATGACAATATCGTCACCGAGAAGAGC
R197	34	P	LS	31629	31662	LS	322320	322353	-2	4.66e-06	TGGAGCTAGCAATGGAGAAAGAAAAGAAGTCTAT	ATGGAATTCTTTTCTTTCTCCATTGCTAGCTCCA
R198	34	P	LS	38690	38723	LS	267520	267553	-1	9.41e-08	GCGAATATGGAAGGAGATCTCGCTGTGGAAGAGG	CCTCTTCCACAGCAAGATCTCCTTCCATATTCGC
R199	34	P	LS	35961	35994	LS	35961	35994	0	9.23e-10	AGCATGGATTCTTTAGATCTAAAGAATCCATGCT	AGCATGGATTCTTTAGATCTAAAGAATCCATGCT
R200	33	F	LS	134962	134994	LS	209285	209317	-3	0.000544	AAGAAAACCCACTTTCTTTCAGAACCTTGACTT	AAAAAAGCCTACTTTCTTTCAGAACCTTGACTT
R201	33	F	LS	331989	332021	LS	332049	332081	0	3.69e-09	AGTTTGGATGTTCCAAGTACAAGTAGTAGTAGT	AGTTTGGATGTTCCAAGTACAAGTAGTAGTAGT
R202	33	F	LS	106741	106773	LS	132887	132919	-1	3.65e-07	CTGTTTCAGCCATGGAACAGGGGAAGGGGAGTG	CTGTTTCAGCCATGGAGCAGGGGAAGGGGAGTG
R203	33	F	LS	63521	63553	LS	485180	485212	-3	0.000544	GAAAGCAGTGATGAATGGGACGGAGCTGCTACA	GAAAGCAGTGATGAATGGGAGGGAGCAGCTTCA
R204	33	F	LS	63521	63553	LS	85894	85926	-3	0.000544	GAAAGCAGTGATGAATGGGACGGAGCTGCTACA	GAAAGCAGTGATGAATGGGAGGGAGCAGCTTCA
R205	33	F	LS	277848	277880	LS	443529	443561	0	3.69e-09	TAGAATGAGCACTGTGAACTATCCGCTTCAAAA	TAGAATGAGCACTGTGAACTATCCGCTTCAAAA
R206	33	F	LS	191839	191871	LS	227661	227693	-3	0.000544	TGAGTCAAAGCTCTCACGAGATCTCGTTGGCAT	TGATTCAAAGCTCTCATGAGATCTTGTTGGCAT
R207	33	P	LS	248598	248630	LS	485180	485212	-3	0.000544	TGTAGCAGCTCCGTCCCATTCATCACTGCTTTC	GAAAGCAGTGATGAATGGGAGGGAGCAGCTTCA
R208	33	P	LS	14975	15007	LS	470586	470618	0	3.69e-09	CAGTAGCTCTCACTGAGACTATCTACGAAAAAG	CTTTTTCGTAGATAGTCTCAGTGAGAGCTACTG
R209	33	P	LS	85894	85926	LS	248598	248630	-3	0.000544	GAAAGCAGTGATGAATGGGAGGGAGCAGCTTCA	TGTAGCAGCTCCGTCCCATTCATCACTGCTTTC
R210	33	P	LS	161461	161493	LS	239419	239451	-2	1.75e-05	GCGCACGTAGGCTTTGATGCTGGAGTTTGCTGG	CCAGCAAACTCCAGCATCAAAGCTTACGTGTGC
R211	33	P	LS	68158	68190	LS	182221	182253	-3	0.000544	CCTAGACGTTCCTTCGGAAAGCATGAATCGAGC	GCTCGATTCATGCTTTCCGAGCGAACGTATAGG
R212	32	F	LS	64642	64673	LS	303805	303836	-3	0.00198	CTGTTGATATCGACAAGCCTATAACGAAATTT	CTGTTGATAGAGAAAAGCCTATAACGAAATTT
R213	32	F	LS	90835	90866	LS	490121	490152	-3	0.00198	GACTCCCACGGGGGGCAGCAGTGGGGAATCTT	GACTCCTACGGGAGGCAGCAGTGGGGAATTTT
R214	32	F	LS	403191	403222	LS	403305	403336	-3	0.00198	CTCCATTAGGGCAGGTTGCAGATACACTTAAG	CTCCCTTAGGGCAGATTGCAGATACACTTTAG
R215	32	P	LS	73889	73920	LS	489764	489795	-1	1.42e-06	CATGTGTTAAGCATATAGCTAGCCTTCCTTCT	AGAAGGAACGCTAGCTATATGCTTAACACATG
R216	32	P	LS	162410	162441	LS	481809	481840	-1	1.42e-06	CTTCGCTATCGCTCATGACTTGTATTGTAGTC	GACTACAATACAAGTTATGAGCGATAGCGAAG
R217	32	P	LS	152762	152793	LS	478485	478516	-3	0.00198	TCGTCGGTCAAACCAATGATTCTCTTCTCAAA	TTTGATAAGAGAATCGTTGGTTTGACCCACGA
R218	32	P	LS	25167	25198	LS	369094	369125	-1	1.42e-06	TGGGCGAGATCTACTTTGTTATCTTGGCTACC	GGTAGCCAAGAAAACAAAGTAGATCTCGCCCA
R219	32	P	LS	116982	117013	LS	274882	274913	0	1.48e-08	TTACACCAATCATTTACAAGCGGATGAGTTTT	AAAACTCATCCGCTTGTAAATGATTGGTGTAA
R220	32	P	LS	119882	119913	LS	162306	162337	-3	0.00198	GAGTGGGTCTGTCGTCCTCCTCATTATCGTCC	GGACTATAATGAGGAGGACGACAGACCAAATC
R221	32	P	LS	73889	73920	LS	90478	90509	-1	1.42e-06	CATGTGTTAAGCATATAGCTAGCCTTCCTTCT	AGAAGGAACGCTAGCTATATGCTTAACACATG
R222	31	F	LS	207227	207257	LS	230633	230663	-3	0.00717	AATGCCCTGTTAGAAGGAATCATTGGACAAA	AATGCCCTGTTAGCAGGAAGAATTGGACAAA
R223	31	F	LS	73074	73104	LS	282446	282476	-3	0.00717	GGTACTACGAGCCCTCTGCCCCACGCATCTA	GGTACCACGAGCCCTCTGTCCCACACATCTA
R224	31	F	LS	430785	430815	LS	489524	489554	0	5.91e-08	ACTAATTGCGTAGGTAGAGATAGAAAGACGC	ACTAATTGCGTAGGTAGAGATAGAAAGACGC
R225	31	F	LS	90238	90268	LS	430785	430815	0	5.91e-08	ACTAATTGCGTAGGTAGAGATAGAAAGACGC	ACTAATTGCGTAGGTAGAGATAGAAAGACGC
R226	31	F	LS	10622	10652	LS	272317	272347	-3	0.00717	AGCTACAGGGATTCCATCGCCTCCTCTATTT	AGCTACAGGGATTCCATCGCCTCTTCACTTT
R227	31	F	LS	334943	334973	LS	471018	471048	-3	0.00717	TGACCATATAGGGCAGCCCCACTTCCAGTAT	TGACTATATAGGGCAGCCCCAGTTTCAGTAT
R228	31	F	LS	159171	159201	LS	418020	418050	-3	0.00717	CAAGGCGATGGAATCCCTGTAGCTCCGTAGC	CAAGGCGATGGAATCCCTGTAGCTATGCAGC
R229	31	F	LS	106758	106788	LS	406199	406229	-2	0.000247	CAGGGGAAGGGGAGTGTGGTGGGCGGGCCCC	CAGGAGAAGGGGAGTGTGGTGGGTGGGCCCC
R230	31	F	LS	341141	341171	LS	347495	347525	-1	5.49e-06	GAATGGGATTCCAACTCAGCACCTTTTGAGA	GAATGGGATTCCAACTCAACACCTTTTGAGA
R231	31	F	LS	266131	266161	LS	290057	290087	-2	0.000247	GCCAAAAAGCCGGGCTTTGATACATTCGATC	GCCAAAAAGACGGGCTTTGCTACATTCGATC
R232	31	F	LS	53132	53162	LS	348013	348043	-3	0.00717	GCGAACTGAAACATCTGAGTAGCTAAAGGAA	GCGAACTGAAACATCTTAGTAGCCAGAGGAA
R233	31	F	LS	132623	132653	LS	423715	423745	-3	0.00717	GCAGCTACAATTGCTTCAGCGGGAGCAGCTG	GCTGCTACAATTGCTTTAGCGGGAGCTGCTG
R234	31	F	LS	678	708	LS	432698	432728	-1	5.49e-06	CGACCGCTACTAAGAACCTAACAGAACAAAT	CGACTGCTACTAAGAACCTAACAGAACAAAT
R235	31	F	LS	53360	53390	LS	317987	318017	-3	0.00717	GCGTAGGCAACACAGTACTTACGGGGTGGGG	GCTACGGCAACACAGTACTTACGGGGTGGGG
R236	31	F	LS	239031	239061	LS	258402	258432	-2	0.000247	TAATGGCTTAAGCCGCTGTTACCATTTCCGC	TAATGGCTTAAGCCGCTGTTCCCATTTCCTC
R237	31	P	LS	225061	225091	LS	489524	489554	0	5.91e-08	GCGTCTTTCTATCTCTACCTACGCAATTAGT	ACTAATTGCGTAGGTAGAGATAGAAAGACGC
R238	31	P	LS	35256	35286	LS	463758	463788	-3	0.00717	ACAAGTGCTCTCCGAACCGTGCTGGATAGTC	GACTATCTAGCTTGGTTCGGAGAGCACTTGT
R239	31	P	LS	318942	318972	LS	396920	396950	-2	0.000247	TTCATCAAAACAATTGTCCGACGATTGCTAG	CGGGCAATCGTCGGACAATTGTTTTGATGAA
R240	31	P	LS	24138	24168	LS	388827	388857	0	5.91e-08	GCGCTGACCAGACTGCGCTACACCTCGTCTC	GAGACGAGGTGTAGCGCAGTCTGGTCAGCGC
R241	31	P	LS	97400	97430	LS	362156	362186	-3	0.00717	ACACAGATTCGGATTAGTCAAAATAGAACTA	TAGTTCTATTTTCACTAAGCCGAATCTCTGT
R242	31	P	LS	258989	259019	LS	348013	348043	-3	0.00717	TTCCTTTAGCTACTCAGATGTTTCAGTTCGC	GCGAACTGAAACATCTTAGTAGCCAGAGGAA
R243	31	P	LS	258761	258791	LS	317987	318017	-3	0.00717	CCCCACCCCGTAAGTACTGTGTTGCCTACGC	GCTACGGCAACACAGTACTTACGGGGTGGGG
R244	31	P	LS	31460	31490	LS	294926	294956	-1	5.49e-06	GGGCGAGCATGATCGTAGTTTGGGCGGGCAC	GTGCCCGTCCAAACTACGATCATGCTCGCCC
R245	31	P	LS	53719	53749	LS	239031	239061	-2	0.000247	GAGGAAATGGGAACAGCGGCTTAAGCCATTA	TAATGGCTTAAGCCGCTGTTACCATTTCCGC
R246	31	P	LS	90238	90268	LS	225061	225091	0	5.91e-08	ACTAATTGCGTAGGTAGAGATAGAAAGACGC	GCGTCTTTCTATCTCTACCTACGCAATTAGT
R247	31	P	LS	9236	9266	LS	98721	98751	-2	0.000247	TTACGATTCTGTTAGTGAGAAGCTCAGTTCC	GGAACGGAGCTTCTCACTAACAAAATCGTAA
R248	30	R	LS	282250	282279	LS	282251	282280	-3	0.0259	TAAGAAAAAAGAAAGTGAAAGAAAAAAAAA	AAGAAAAAAGAAAGTGAAAGAAAAAAAAAA
R249	30	F	LS	160380	160409	LS	426972	427001	-3	0.0259	AGCCGACCGCTCTACCACTGAGCTACTGAG	AGACAACCGCTCTACAACTGAGCTACTGAG
R250	30	F	LS	36423	36452	LS	282452	282481	-3	0.0259	ACGAGCCCTCTGTCCCACGCATCTAACCAG	ACGAGCCCTCTGTCCCACACATCTATCAAG
R251	30	R	LS	453700	453729	LS	453703	453732	-3	0.0259	TTCAGTGGTAGTTGTTGTTGTTGATGGTGA	AGTGGTAGTTGTTGTTGTTGATGGTGATGG
R252	30	F	LS	39490	39519	LS	130926	130955	0	2.36e-07	ATGGGATTGCACGGGTTTATGGATTGAACG	ATGGGATTGCACGGGTTTATGGATTGAACG
R253	30	F	LS	210867	210896	LS	476194	476223	-3	0.0259	CTCAGCAGTCGGCCTATGTATCCGGGCGCA	GCCAGCAGTTGGCCTATGTATCCGGGCGCA
R254	30	F	LS	115218	115247	LS	380026	380055	-1	2.13e-05	CCCAAAAGGGGAATTCAAGAATGCCCGCCG	CCCAAAAGGGGAATTCAAGAATGCCTGCCG
R255	30	F	LS	99081	99110	LS	361231	361260	-3	0.0259	TAATGCCGACAGTGGCAAGAGCTTCTTCTT	TTAGACCGACAGTGGCAAGAGCTTCTTCTT
R256	30	F	LS	410750	410779	LS	430578	430607	-1	2.13e-05	CGACCGGAATGAAAAAGAATGATGGCCCCC	TGACCGGAATGAAAAAGAATGATGGCCCCC
R257	30	F	LS	63541	63570	LS	132619	132648	-3	0.0259	CGGAGCTGCTACAATAGCTTCAGCTGGAGC	CGGAGCAGCTACAATTGCTTCAGCGGGAGC
R258	30	F	LS	63545	63574	LS	423715	423744	-3	0.0259	GCTGCTACAATAGCTTCAGCTGGAGCTGCT	GCTGCTACAATTGCTTTAGCGGGAGCTGCT
R259	30	F	LS	92014	92043	LS	491300	491329	-3	0.0259	GGATGACGTCAAGTCCGCATGGCCCTTATG	GGATGACGTCAAGTCATCATGCCCCTTATG
R260	30	F	LS	65832	65861	LS	93715	93744	-1	2.13e-05	GGTAGTCTTAAAAAAGGTTCGGGTGAGGGG	CGTAGTCTTAAAAAAGGTTCGGGTGAGGGG
R261	30	F	LS	284933	284962	LS	346450	346479	-3	0.0259	CATAGCTACAGCCCGATGGAATCCCTCCAC	CGTAGCTACAGCCCGATGGAATCCCTCAAG
R262	30	F	LS	23655	23684	LS	159196	159225	-2	0.000925	CATAGCTACAGCCCGATGGAATCCCTCTTT	CGTAGCTACAGCCCGATGGAATCCCTCTTA
R263	30	F	LS	159196	159225	LS	316742	316771	-3	0.0259	CGTAGCTACAGCCCGATGGAATCCCTCTTA	CATAGCTACAGCCCGATGGAATCCCTTTTT
R264	30	F	LS	53887	53916	LS	348612	348641	-3	0.0259	GGATGACTTGTGGCTAGGGGTGAAAGGCCA	GGATGAGTTGTGGTTAGGGGTGAAATGCCA
R265	30	F	LS	4599	4628	LS	489808	489837	-3	0.0259	TGTTTTAGGGGAGTTGGGCAGAAGGAAAGG	TGTTTTCGGGGAGCTGGGCAGAAGGAAAAG
R266	30	F	LS	4599	4628	LS	90522	90551	-3	0.0259	TGTTTTAGGGGAGTTGGGCAGAAGGAAAGG	TGTTTTCGGGGAGCTGGGCAGAAGGAAAAG
R267	30	F	LS	166986	167015	LS	167115	167144	-3	0.0259	TTCACCAGACACTACATCCAGGGATCCTAC	TTCACCAGCCACTACATTCAGGGATCCCAC
R268	30	P	LS	87735	87764	LS	491655	491684	-3	0.0259	CAAGTTTCCCTACGGCTACCTTGTTACGAA	GTCGTAACAAGGTAGCCGTAGGGGAACCTG
R269	30	P	LS	487021	487050	LS	491655	491684	-3	0.0259	CAAGTTTCCCTACGGCTACCTTGTTACGAA	GTCGTAACAAGGTAGCCGTAGGGGAACCTG
R270	30	P	LS	310291	310320	LS	491109	491138	0	2.36e-07	AACCAAGCCTAACCAAACCGTCATGGTCAC	GTGACCATGACGGTTTGGTTAGGCTTGGTT
R271	30	P	LS	122016	122045	LS	487289	487318	0	2.36e-07	ACTGAAATACTTCAATCGACGCAAGCGCCT	AGGCGCTTGCGTCGATTGAAGTATTTCAGT
R272	30	P	LS	146800	146829	LS	484410	484439	-3	0.0259	AAGGCGCTCGCTACGCCCTCCACCATCAAA	TTTGCTTGTAGAGGGCGTAGCGAGCGCCTT
R273	30	P	LS	36773	36802	LS	461218	461247	-3	0.0259	CATTCAACTGTGCCCCGGAGACACGGTCGA	TCGACCGTGTCTCCGAGGGACAGTTGAACG
R274	30	P	LS	347137	347166	LS	435267	435296	-3	0.0259	TTCTCGGTGATGATATAGTCATCGGGGATA	TATCCCCGATGACAAGATCATCACCAAGAA
R275	30	P	LS	248577	248606	LS	423715	423744	-3	0.0259	AGCAGCTCCAGCTGAAGCTATTGTAGCAGC	GCTGCTACAATTGCTTTAGCGGGAGCTGCT
R276	30	P	LS	167311	167340	LS	422003	422032	-3	0.0259	GAATTAGATCTTGGAAATGATCGACTCCAA	TTTGAGTCGATCATTTCCGAGATCTAATCC
R277	30	P	LS	415542	415571	LS	419321	419350	-3	0.0259	ACGGAAGGAAGGCGCTGTTAAGCCCTGAGT	AAGCAGGGCTTAACAGCGCCTTCCTTCCGG
R278	30	P	LS	404370	404399	LS	404372	404401	-1	2.13e-05	TCTTTATATATTAAAATTTTAATATATAAA	TTTATATATTAAAATTTTAATATATAAATA
R279	30	P	LS	357760	357789	LS	361018	361047	-3	0.0259	TGCCCATGTGAAAGCTCAAAGCAGTCTAGC	GCTAGACTGCTTTGAGCTTTCACGCGGGCG
R280	30	P	LS	126075	126104	LS	349294	349323	-1	2.13e-05	ATAACCATCTTTCGGCTAATCTAGCCTCCT	AGGAGGCTAGGTTAGCCGAAAGATGGTTAT
R281	30	P	LS	258235	258264	LS	348612	348641	-3	0.0259	TGGCCTTTCACCCCTAGCCACAAGTCATCC	GGATGAGTTGTGGTTAGGGGTGAAATGCCA
R282	30	P	LS	272315	272344	LS	346421	346450	-3	0.0259	GCAGCTACAGGGATTCCATCGCCTCTTCAC	GCAAAGAGGCGATGGAATCCCTGTAGCTCC
R283	30	P	LS	91823	91852	LS	310291	310320	0	2.36e-07	GTGACCATGACGGTTTGGTTAGGCTTGGTT	AACCAAGCCTAACCAAACCGTCATGGTCAC
R284	30	P	LS	224405	224434	LS	304201	304230	-1	2.13e-05	TGGAAGAGTCCGCAACAACAAACGAAACCG	TGGTTTCGTTTGTTGTTGCGGACTCTTCCA
R285	30	P	LS	67169	67198	LS	302309	302338	-3	0.0259	TTCGTGGTCAAGACGGGGTTTGTGGCGACG	CCTCGCCACAAACTCTGTCTTGACCACGAA
R286	30	P	LS	159172	159201	LS	276309	276338	-3	0.0259	AAGGCGATGGAATCCCTGTAGCTCCGTAGC	GCTGCATAGCTACAGGGATTCCATCGCCTT
R287	30	P	LS	116967	116996	LS	274933	274962	0	2.36e-07	ATCAGTGAAAAATTCTTACACCAATCATTT	AAATGATTGGTGTAAGAATTTTTCACTGAT
R288	30	P	LS	132619	132648	LS	248581	248610	-3	0.0259	CGGAGCAGCTACAATTGCTTCAGCGGGAGC	GCTCCAGCTGAAGCTATTGTAGCAGCTCCG
R289	30	P	LS	98881	98910	LS	191848	191877	-3	0.0259	TAGGGCATGCCAACGAGATCTCATGAGAGC	GCTCTCACGAGATCTCGTTGGCATTCCCTG
R290	30	P	LS	85124	85153	LS	146800	146829	-3	0.0259	TTTGCTTGTAGAGGGCGTAGCGAGCGCCTT	AAGGCGCTCGCTACGCCCTCCACCATCAAA
R291	30	P	LS	88003	88032	LS	122016	122045	0	2.36e-07	AGGCGCTTGCGTCGATTGAAGTATTTCAGT	ACTGAAATACTTCAATCGACGCAAGCGCCT
R292	30	P	LS	87735	87764	LS	92368	92397	-3	0.0259	CAAGTTTCCCTACGGCTACCTTGTTACGAA	GTCGTAACAAGGTAGCCGTAGGGGAACCTG
R293	30	P	LS	10622	10651	LS	23624	23653	-3	0.0259	AGCTACAGGGATTCCATCGCCTCCTCTATT	AAAAGATAAGGCGATGGAATCCCTGTAGCT
